# Supplementary material for: Distinct miRNA Gene Expression Profiles Among the Nodule Tissues of Lung Sarcoidosis, Tuberculous Lymphadenitis and Normal Healthy Control Individuals
Source: Front Med (Lausanne). 2020 Oct 16;7:527433. doi: 10.3389/fmed.2020.527433 (PMC7596360; doi:10.3389/fmed.2020.527433)
Supplement: Supplementary file 3 [file Table_6.xlsx]

## Sheet: serumA
	X1A	X2A	X3A	X4A	X5A	X6A	X7A	X8A	X9A	-DCt-Con	-DCt-1	-DCt-2	-DDCt-1	-DDCt-2	-DDCt-2-1
hsa-miR-223-002295	-8.25539	-10.7028	-10.995	-11.5769	-10.7368	-10.8374	-11.63	-5.80164	-8.62302	9.9844	11.0504	8.68489	1.06597	-1.29951	-2.36548
hsa-miR-29a-002112	2.75343	0.306374	-1.00058	-0.582859	-0.755125	0.170601	0.354454	4.17404	1.36749	-0.686406	0.389128	-1.96533	1.07553	-1.27892	-2.35446
hsa-miR-382-000572	NA	NA	3.09503	3.44546	1.32601	NA	NA	NA	4.47744	-3.09503	-2.38573	-4.47744	0.709294	-1.38241	-2.0917
hsa-miR-652-002352	NA	3.32885	1.01619	1.43548	2.27531	NA	3.40065	NA	4.41612	-2.17252	-1.85539	-3.90839	0.317126	-1.73586	-2.05299
hsa-let-7a-000377	NA	1.48278	-1.97243	-0.486172	5.27321	3.19159	4.46266	NA	NA	0.244821	-2.65954	-4.46266	-2.90436	-1.80312	-1.80312
hsa-miR-598-001988	NA	4.32066	3.03055	2.44044	4.2745	4.18405	5.38312	NA	5.40268	-3.6756	-3.633	-5.3929	0.0426042	-1.7173	-1.7599
hsa-miR-197-000497	-1.21113	-2.66084	-2.02407	-2.59269	-2.75686	-1.81357	-3.55278	1.18864	0.388066	1.96535	2.38771	0.658691	0.42236	-1.30666	-1.72901
hsa-miR-331-000545	0.77368	0.316615	-0.965772	-1.61964	-0.722982	0.193432	-0.597374	3.19818	0.392704	-0.0415074	0.716398	-0.997836	0.757905	-0.956328	-1.71423
hsa-miR-222-002276	-2.23512	-2.70564	-3.9815	-4.57635	-3.74905	-1.84146	-4.63019	1.19742	-1.61223	2.97409	3.38895	1.68167	0.414861	-1.29242	-1.70728
hsa-miR-27a-000408	4.78228	1.29733	0.0193915	0.432661	0.23518	1.17503	1.37189	3.18421	2.39315	-2.033	-0.614291	-2.31641	1.41871	-0.283413	-1.70212
mmu-miR-140-001187	0.779185	-1.70873	-2.98615	-2.57937	-1.72498	-0.822912	-1.61557	2.1893	-0.596946	1.30523	1.70909	0.00773844	0.403858	-1.29749	-1.70135
hsa-miR-142-3p-000464	1.7639	-1.72576	-2.98464	-2.56912	-2.75038	-1.82656	-1.60216	1.1747	-1.61776	0.982164	2.38202	0.681741	1.39986	-0.300423	-1.70028
hsa-miR-200c-002300	2.80918	3.35842	1.02767	1.38582	2.22288	NA	2.4118	NA	4.39909	-2.39842	-1.80435	-3.40544	0.594074	-1.00702	-1.6011
mmu-miR-93-001090	0.766443	-1.70236	-3.979	-2.58827	-1.74432	-0.814279	-1.61648	1.17761	NA	1.6383	1.71562	0.219434	0.0773207	-1.41887	-1.49619
hsa-miR-152-000475	3.77066	2.27508	3.00614	2.42134	2.26167	4.12987	5.38152	4.1882	3.36334	-3.01729	-2.93763	-4.31102	0.0796667	-1.29373	-1.37339
hsa-miR-744-002324	4.76617	2.30298	1.00806	0.410436	1.23984	3.18465	1.37334	5.19841	2.35484	-2.6924	-1.61164	-2.97553	1.08076	-0.283125	-1.36389
hsa-miR-21-000397	1.7784	-1.68911	-3.00027	-2.56281	-2.73056	-1.8412	-1.61329	1.19203	-2.63416	0.970324	2.37819	1.01848	1.40787	0.0481515	-1.35971
hsa-let-7e-002406	1.82083	-1.58972	-1.95169	-2.54389	-0.72421	-0.784523	-0.657616	2.1769	-1.64795	0.573527	1.35087	0.0428891	0.777346	-0.530638	-1.30798
hsa-miR-340-002258	NA	4.30929	2.99827	3.43903	2.24796	5.19385	5.39059	NA	4.41449	-3.65378	-3.62695	-4.90254	0.0268342	-1.24876	-1.2756
hsa-miR-132-000457	2.83856	3.30632	0.0566035	0.458986	1.28896	2.19563	1.37772	NA	3.43143	-2.06716	-1.31452	-2.40458	0.752639	-0.337414	-1.09005
hsa-miR-128a-002216	NA	NA	3.026	3.43885	3.26455	3.16692	4.3569	NA	4.38558	-3.026	-3.29011	-4.37124	-0.2641	-1.34524	-1.08114
hsa-miR-221-000524	NA	-0.683424	-1.96103	-2.60359	-1.72271	-0.821529	-0.589242	-0.80608	-0.609146	1.32222	1.71594	0.668156	0.393717	-0.654069	-1.04779
hsa-miR-15b-000390	4.75944	0.312407	-0.954167	-0.554185	-0.738168	1.19599	-0.587065	3.18888	0.4147	-1.37256	0.0321217	-1.00551	1.40468	0.367052	-1.03763
hsa-let-7d-002283	2.7666	2.3124	-0.0224225	0.39727	1.27307	2.18627	1.39329	3.17961	2.39379	-1.68553	-1.28554	-2.32223	0.39999	-0.636701	-1.03669
hsa-miR-146a-000468	-3.24327	-3.71446	-4.9831	-5.57685	-4.75034	-2.81625	-4.61634	-1.83044	-3.58973	3.98028	4.38115	3.3455	0.400873	-0.634771	-1.03564
hsa-miR-374-000563	1.77761	0.291262	0.0129675	-0.582553	0.245634	1.16585	0.37074	3.17655	0.379271	-0.693945	-0.276311	-1.30885	0.417634	-0.614909	-1.03254
hsa-miR-29c-000587	NA	NA	4.02564	4.44196	4.27571	NA	5.38883	NA	NA	-4.02564	-4.35884	-5.38883	-0.333198	-1.36319	-1.02999
hsa-miR-28-3p-002446	1.76836	1.28857	-0.00449048	-0.574971	0.24347	1.17747	-0.643343	3.18792	1.38946	-1.01748	-0.281988	-1.31135	0.735493	-0.293866	-1.02936
hsa-miR-25-000403	2.76131	-0.714862	-2.99233	-1.59742	-0.736539	0.175938	-1.62866	3.17285	-0.623621	0.315295	0.719341	-0.306856	0.404046	-0.622151	-1.0262
hsa-miR-24-000402	-3.22609	-4.68501	-5.96461	-5.56395	-4.73214	-3.81637	-5.60615	-1.82455	-3.60495	4.62523	4.70415	3.67855	0.0789194	-0.946683	-1.0256
hsa-miR-423-5p-002340	NA	2.30841	1.02899	1.43792	1.26326	2.17507	0.373022	4.18577	3.39033	-1.6687	-1.62542	-2.64971	0.0432829	-0.981004	-1.02429
hsa-miR-145-002278	2.78944	0.306338	-1.99313	-1.55807	0.272656	0.184956	-0.614152	2.20029	0.38011	-0.367549	0.366821	-0.655416	0.73437	-0.287867	-1.02224
hsa-miR-26a-000405	-0.23081	-1.69589	-2.98214	-3.57764	-1.73333	-0.814245	-1.61458	0.170763	-1.61602	1.63628	2.04174	1.01995	0.405459	-0.61633	-1.02179
hsa-miR-106b-000442	2.76377	0.295201	-1.05461	-0.582575	0.262124	1.18079	0.377182	3.16447	0.383864	-0.668121	-0.28678	-1.30851	0.381341	-0.640384	-1.02172
hsa-miR-296-000527	NA	3.30103	1.02701	1.4355	2.26487	NA	2.34424	NA	3.39872	-2.16402	-1.85019	-2.87148	0.313828	-0.707467	-1.02129
hsa-miR-30c-000419	-0.224201	-1.70057	-2.95238	-3.59569	-2.72688	-1.83744	-2.6318	0.163293	-2.62778	1.62572	2.72	1.69876	1.09429	0.0730475	-1.02124
hsa-miR-186-002285	-0.240631	-1.6909	-2.97367	-2.56591	-0.723964	0.186722	-2.63335	3.17685	-0.606002	1.63506	1.03438	0.0208351	-0.60068	-1.61423	-1.01355
hsa-miR-485-3p-001277	3.77321	3.35141	2.02388	1.41573	2.27721	2.21835	2.37108	4.18092	2.39852	-3.0495	-1.97043	-2.98351	1.07907	0.0659929	-1.01308
mmu-miR-374-5p-001319	0.808186	0.313479	-0.990809	-1.55139	0.279174	1.19161	0.39356	2.14936	0.407126	-0.0436184	0.0268687	-0.983348	0.0704871	-0.939729	-1.01022
hsa-miR-885-5p-002296	0.763905	0.294655	0.00912552	-1.57171	-0.732694	-0.826393	0.361358	2.15458	-2.61867	-0.355895	1.0436	0.0342444	1.39949	0.39014	-1.00935
hsa-miR-125b-000449	NA	4.27927	0.0175445	3.45105	3.27	4.17418	4.38801	5.17179	4.27272	-2.14841	-3.63174	-4.61084	-1.48333	-2.46243	-0.9791
hsa-miR-122-002245	NA	0.323317	0.0387335	-2.59843	0.280766	-0.821074	2.39992	NA	-2.59535	-0.181025	1.04624	0.0977144	1.22727	0.278739	-0.948531
hsa-miR-487b-001285	NA	NA	4.02675	3.44459	NA	NA	NA	NA	4.3852	-4.02675	-3.44459	-4.3852	0.582162	-0.358451	-0.940613
hsa-let-7c-000379	NA	NA	1.99119	3.41517	3.25311	NA	3.35342	5.15241	NA	-1.99119	-3.33414	-4.25291	-1.34296	-2.26173	-0.91877
hsa-miR-27b-000409	NA	4.32414	2.02656	2.43466	3.27588	3.19923	4.38552	NA	3.38187	-3.17535	-2.96992	-3.8837	0.205432	-0.708347	-0.913779
hsa-miR-142-5p-002248	NA	3.30778	3.00997	2.43865	2.25802	3.1686	2.37779	NA	4.37036	-3.15888	-2.62176	-3.37408	0.53712	-0.215199	-0.752319
hsa-miR-193a-5p-002281	3.81511	1.30925	1.03241	0.439393	0.243298	1.20654	1.39608	NA	1.35108	-2.05226	-0.629744	-1.37358	1.42251	0.678676	-0.743835
hsa-miR-19b-000396	-5.1563	-6.70563	-7.96772	-6.56985	-5.70009	-4.81618	-4.51408	-3.8298	-6.61	6.60988	5.69537	4.98463	-0.914508	-1.62526	-0.710747
hsa-miR-30b-000602	-0.201504	-1.71193	-2.88099	-2.56086	-1.72709	-0.826851	-1.5871	0.201797	-1.6107	1.59814	1.70493	0.998669	0.10679	-0.599472	-0.706263
hsa-miR-328-000543	1.78594	-0.701734	-1.95347	-1.56573	-0.712734	-0.798862	-1.59873	1.18159	-0.544391	0.289755	1.02578	0.32051	0.736022	0.0307555	-0.705267
hsa-miR-425-5p-001516	-0.246694	-1.68055	-3.97507	-2.53279	-2.72382	-1.81868	-3.59628	0.206948	-1.58898	1.96744	2.35843	1.65944	0.39099	-0.307998	-0.698988
mmu-miR-451-001141	-1.20572	-4.72291	-6.98086	-5.60143	-4.7528	-2.82379	-5.62682	-0.82791	-4.62859	4.30316	4.39267	3.69444	0.0895091	-0.608722	-0.698232
hsa-miR-199a-3p-002304	3.8047	0.292178	-0.982245	-1.58288	-0.74885	0.163233	-0.61629	1.16374	-0.621876	-1.03821	0.722834	0.0248088	1.76104	1.06302	-0.698025
hsa-miR-195-000494	-0.208029	-0.700631	-2.97917	-1.58113	-0.717401	0.181429	-1.60258	2.1744	-0.601282	1.29594	0.7057	0.00982144	-0.590245	-1.28612	-0.695879
hsa-miR-16-000391	-5.2226	-5.68943	-7.96568	-6.61759	-7.73268	-4.81057	-7.63855	-2.81264	-6.62439	6.29257	6.38695	5.69186	0.0943771	-0.60071	-0.695088
hsa-miR-191-002299	-4.2039	-4.67436	-5.98394	-6.58749	-4.74088	-3.82017	-5.62428	-2.81406	-4.63096	4.95407	5.04951	4.35643	0.0954467	-0.597637	-0.693084
hsa-miR-342-3p-002260	-2.22213	-1.69839	-2.99642	-2.58052	-1.7297	-0.793661	-2.60527	1.1817	-1.60305	2.30565	1.70129	1.00887	-0.604356	-1.29678	-0.69242
hsa-miR-155-002623	2.75947	2.28502	2.00622	2.41559	2.24988	3.18136	2.3678	5.16057	2.38575	-2.35024	-2.61561	-3.30471	-0.265371	-0.95447	-0.6891
hsa-miR-484-001821	-4.22042	-4.6928	-6.98481	-5.57053	-5.76582	-4.83286	-6.63979	-2.83279	-4.6321	5.29934	5.38974	4.70156	0.0903947	-0.597784	-0.688179
hsa-miR-335-000546	NA	2.30318	1.02466	1.42237	1.25654	2.19789	2.39118	3.15829	1.38514	-1.66392	-1.6256	-2.31154	0.0383207	-0.647619	-0.68594
hsa-miR-139-3p-002313	4.74576	2.27933	0.0178775	1.46081	1.27957	2.16278	1.36007	3.15363	2.4427	-2.34766	-1.63438	-2.3188	0.713272	0.0288549	-0.684417
hsa-miR-574-3p-002349	0.76804	-0.691053	-1.95397	-1.56497	-0.722923	0.198052	-1.62036	2.18882	-0.612123	0.625662	0.696613	0.0145554	0.0709507	-0.611106	-0.682057
hsa-miR-518f-002388	-16.2456	-17.7387	-16.9398	-17.5428	-18.7337	-17.7937	-16.6128	-17.824	-17.6135	16.9747	18.0234	17.3501	1.04869	0.375399	-0.673292
hsa-miR-299-5p-000600	NA	-13.7064	-12.9625	-13.634	-14.7116	-13.7141	-12.6318	-13.8653	-13.5738	13.3345	14.0199	13.357	0.685468	0.0225082	-0.66296
hsa-miR-361-000554	NA	NA	4.05377	3.44503	NA	4.19537	4.41233	NA	NA	-4.05377	-3.8202	-4.41233	0.233569	-0.358563	-0.592132
hsa-miR-642-001592	NA	NA	4.01519	4.43908	NA	5.18633	5.40472	NA	NA	-4.01519	-4.8127	-5.40472	-0.797516	-1.38954	-0.59202
hsa-miR-28-000411	NA	5.26658	2.98631	2.4228	3.31239	4.17623	3.37717	NA	4.37123	-4.12644	-3.30381	-3.8742	0.822635	0.252244	-0.570391
hsa-miR-410-001274	NA	NA	6.02199	5.43216	4.21205	NA	5.38065	NA	NA	-6.02199	-4.82211	-5.38065	1.19988	0.641339	-0.558542
U6 snRNA-001973	0.0734204	-1.13591	-2.22259	-1.17486	2.09201	0.243318	-0.0934659	2.81352	0.0949763	1.09503	-0.386822	-0.938345	-1.48185	-2.03337	-0.551523
hsa-miR-365-001020	NA	4.32605	3.03985	4.46208	3.24137	NA	NA	NA	4.38569	-3.68295	-3.85173	-4.38569	-0.16878	-0.702741	-0.533962
mmu-miR-491-001630	NA	4.30873	4.01501	1.41423	3.27521	5.19667	2.36605	5.13569	NA	-4.16187	-3.29537	-3.75087	0.866503	0.411003	-0.4555
hsa-miR-19a-000395	-0.217361	-2.696	-2.97958	-2.56991	-1.72222	-0.812483	-2.61806	0.192642	-1.58236	1.96431	1.70154	1.33593	-0.262777	-0.628388	-0.365611
hsa-miR-301-000528	4.78051	1.29066	1.02353	1.43429	2.25045	3.18454	2.37324	4.19208	1.38252	-2.3649	-2.28976	-2.64928	0.0751414	-0.284381	-0.359523
hsa-miR-139-5p-002289	1.77662	1.30478	0.0440095	0.442302	1.26807	2.19011	0.388555	2.18089	2.4049	-1.0418	-1.30016	-1.65812	-0.258356	-0.616313	-0.357957
hsa-miR-454-002323	-0.231182	0.290109	-0.981722	0.436305	1.26959	1.15489	-0.638573	4.19244	0.380585	0.307599	-0.953595	-1.31148	-1.26119	-1.61908	-0.357888
hsa-miR-106a-002169	-3.26221	-4.69898	-5.98134	-5.5917	-4.75767	-3.838	-5.64607	-2.84096	-4.6279	4.64751	4.72913	4.37164	0.0816177	-0.275865	-0.357483
hsa-miR-126-002228	-4.23226	-4.69381	-5.9717	-5.5489	-4.73502	-3.81319	-5.61669	-2.82322	-4.60409	4.96592	4.69904	4.348	-0.266889	-0.617923	-0.351035
hsa-miR-103-000439	1.81237	0.298144	-0.896128	0.403755	0.215934	2.34112	0.391092	2.14196	1.48026	-0.404796	-0.986935	-1.33777	-0.582139	-0.932976	-0.350837
hsa-miR-99b-000436	NA	4.27872	1.05168	1.4276	3.25924	2.18409	1.37238	4.16224	2.38415	-2.6652	-2.29031	-2.63959	0.374894	0.0256157	-0.349278
hsa-miR-92a-000431	-2.23119	-3.71744	-5.9928	-4.58004	-3.71403	-2.8063	-4.62057	-1.83642	-3.60779	3.98048	3.70012	3.35493	-0.280354	-0.62555	-0.345196
hsa-miR-210-000512	-2.1728	-5.68038	-6.95042	-5.53834	-5.71796	-3.81858	-6.67102	-1.85672	-5.58034	4.93453	5.02496	4.70269	0.0904291	-0.23184	-0.32227
hsa-miR-486-001278	-1.22266	-1.68176	-4.97627	-1.52561	-1.68337	-0.777618	-3.58927	1.18706	-0.633567	2.6269	1.32886	1.01193	-1.29803	-1.61497	-0.316938
hsa-miR-411-001610	NA	5.30872	NA	NA	NA	5.17244	5.38243	NA	5.3838	-5.30872	-5.17244	-5.38312	0.136277	-0.074399	-0.210676
hsa-miR-100-000437	NA	NA	3.04895	NA	4.22821	4.18128	4.38419	NA	NA	-3.04895	-4.20474	-4.38419	-1.15579	-1.33523	-0.179441
hsa-miR-130b-000456	NA	3.34766	2.05294	3.48645	2.25796	NA	2.41888	4.17731	2.42891	-2.7003	-2.87221	-3.00837	-0.171907	-0.308066	-0.136159
hsa-miR-660-001515	3.7245	1.32684	-0.976908	0.431215	1.28605	2.17175	1.40429	NA	1.41018	-1.35814	-1.29634	-1.40723	0.0618047	-0.0490868	-0.110892
hsa-miR-376c-002122	2.76234	3.30675	1.03179	1.44252	2.26808	3.19116	2.39021	NA	2.40406	-2.36696	-2.30059	-2.39713	0.0663714	-0.030175	-0.0965464
hsa-miR-127-000452	NA	4.30237	3.02224	2.41116	3.2522	4.18544	3.36855	NA	3.38931	-3.66231	-3.28293	-3.37893	0.379375	0.283376	-0.0959994
hsa-miR-148b-000471	NA	4.31687	3.0352	NA	4.26901	NA	4.36335	4.16469	4.54507	-3.67603	-4.26901	-4.35771	-0.592973	-0.681671	-0.0886987
hsa-miR-518b-001156	-10.1053	-12.8002	-12.979	-12.5393	-13.7194	-13.8218	-12.6484	-13.7259	-13.4576	11.9615	13.3602	13.2773	1.39864	1.31579	-0.0828444
hsa-miR-342-5p-002147	NA	-15.6963	-14.9559	-15.6427	-16.7903	-14.8155	NA	-15.7382	-15.6129	15.3261	15.7495	15.6755	0.423366	0.349415	-0.0739511
hsa-miR-18a-002422	NA	3.29535	2.03828	2.45186	2.34277	5.20281	3.38501	NA	3.39522	-2.66681	-3.33248	-3.39012	-0.665665	-0.723301	-0.0576364
hsa-miR-140-3p-002234	3.79154	3.29253	1.00875	2.44899	3.2903	NA	1.40535	NA	4.41305	-2.6976	-2.86964	-2.9092	-0.172038	-0.211596	-0.0395584
hsa-miR-150-000473	-4.22374	-2.69461	-3.00063	-2.55509	-2.75953	-1.83416	-4.62132	0.175252	-2.61657	3.30633	2.38293	2.35421	-0.923401	-0.952112	-0.0287112
mmu-miR-134-001186	NA	NA	4.07512	4.46703	5.26322	NA	4.38586	NA	5.39617	-4.07512	-4.86513	-4.89102	-0.790002	-0.815894	-0.0258914
hsa-miR-26b-000407	1.75833	0.305016	-0.976271	-0.550377	0.264962	2.18161	0.390319	2.17745	-0.605463	-0.362358	-0.632064	-0.654104	-0.269706	-0.291745	-0.0220392
hsa-miR-17-002308	-3.25161	-4.69996	-6.98683	-5.5811	-4.74674	-3.83036	-5.6171	-2.84402	-5.6336	4.97947	4.7194	4.69824	-0.260069	-0.281225	-0.0211565
hsa-miR-20b-001014	1.78204	-0.688842	-2.98122	-1.57918	0.28015	1.19788	-1.61508	2.18363	-0.607063	0.629339	0.0337173	0.0128374	-0.595622	-0.616502	-0.0208799
hsa-miR-375-000564	NA	1.29908	0.0155895	0.426081	3.25504	2.14804	2.34737	2.15364	1.38303	-0.657333	-1.94306	-1.96135	-1.28572	-1.30401	-0.0182892
hsa-miR-146b-001097	0.784052	0.307039	-0.973698	-0.543791	0.251677	2.18913	-0.606322	2.18724	0.369023	-0.0391308	-0.63234	-0.649979	-0.59321	-0.610848	-0.0176385
hsa-let-7b-002619	-2.23221	-3.70706	-5.96026	-4.55195	-2.71633	-2.82897	-4.60409	-1.81736	-3.62758	3.96651	3.36575	3.34968	-0.600755	-0.616829	-0.0160742
hsa-miR-20a-000580	-1.21475	-4.71783	-5.95872	-4.55669	-3.73026	-2.80101	-4.60735	-1.81668	-4.61764	3.96376	3.69598	3.68055	-0.267778	-0.283208	-0.0154305
hsa-miR-483-5p-002338	1.74327	2.2755	1.01214	0.417431	1.2711	2.19837	1.38175	3.17025	-0.622863	-1.67697	-1.29563	-1.30971	0.381338	0.367259	-0.0140795
hsa-miR-532-3p-002355	4.75667	3.3116	1.02922	1.44914	2.27746	5.17884	1.38843	4.18168	3.36894	-3.0325	-2.96848	-2.97968	0.0640201	0.0528155	-0.0112045
hsa-miR-192-000491	4.7784	1.2615	-0.0211305	1.42426	2.25336	3.22174	1.36442	5.1598	0.401631	-2.00625	-2.29978	-2.30862	-0.293529	-0.302363	-0.00883422
hsa-miR-616-002414	NA	NA	5.00991	4.42163	NA	NA	NA	NA	4.40819	-5.00991	-4.42163	-4.40819	0.58828	0.601717	0.0134371
hsa-miR-520e-001119	NA	-5.66466	-3.92407	-6.47834	-7.61318	-6.80375	-6.60976	-7.79159	-6.58278	4.79437	6.96509	6.99471	2.17073	2.20035	0.0296195
hsa-miR-143-002249	NA	2.29877	2.01431	1.43494	4.2604	3.15729	2.41499	NA	3.41698	-2.15654	-2.95087	-2.91599	-0.794333	-0.759449	0.0348844
hsa-miR-362-001273	NA	5.29333	5.02507	5.42357	NA	NA	5.37376	NA	5.40133	-5.1592	-5.42357	-5.38754	-0.264367	-0.228345	0.0360215
hsa-miR-216a-002220	NA	NA	2.0505	0.448886	NA	2.21213	NA	2.17861	0.378016	-2.0505	-1.33051	-1.27831	0.719991	0.77219	0.0521991
hsa-miR-339-3p-002184	NA	NA	5.03157	4.46281	NA	NA	4.38765	NA	NA	-5.03157	-4.46281	-4.38765	0.568763	0.643926	0.075163
mmu-miR-495-001663	NA	4.31179	3.05044	3.43928	3.27024	5.18303	4.39049	NA	3.38699	-3.68111	-3.96418	-3.88874	-0.283074	-0.207631	0.0754431
hsa-miR-203-000507	-0.202335	-1.70212	-2.96678	-1.58155	NA	-0.812424	-1.6097	-0.799727	-1.63528	1.62375	1.19699	1.34824	-0.426761	-0.275511	0.15125
hsa-miR-224-002099	3.58459	NA	3.03039	3.42673	3.25454	4.19656	2.38787	NA	4.38635	-3.30749	-3.62594	-3.38711	-0.318449	-0.0796158	0.238833
hsa-miR-125a-5p-002198	3.77931	5.31094	5.04424	3.4452	3.2592	4.18048	3.38654	NA	NA	-4.71149	-3.6283	-3.38654	1.0832	1.32495	0.241757
hsa-miR-636-002088	NA	NA	3.03577	3.40498	4.27288	3.18374	2.39299	4.20664	3.39806	-3.03577	-3.62053	-3.33256	-0.584757	-0.296791	0.287966
hsa-miR-185-002271	NA	2.3026	0.00788452	1.45418	2.258	3.18666	1.40453	3.19987	1.39867	-1.15524	-2.29961	-2.00102	-1.14437	-0.845782	0.298591
hsa-miR-320-002277	-3.23411	-2.70481	-4.97209	-3.56206	-2.75244	-1.83069	-4.62598	-0.815568	-3.62477	3.63701	2.71506	3.0221	-0.921944	-0.614903	0.307041
hsa-miR-302a-000529	-10.1901	-8.55805	-13.9462	-13.6235	-13.7123	-13.8236	-12.6366	-14.8284	-14.6241	10.8981	13.7198	14.0297	2.82164	3.13154	0.309899
hsa-miR-518d-001159	-2.22072	-0.679834	1.05987	-0.566165	0.288256	0.239586	-0.587489	0.199443	-0.593786	0.613564	0.0127743	0.327277	-0.600789	-0.286286	0.314503
hsa-miR-181a-000480	3.78879	3.27102	2.02348	1.41587	2.30747	5.15024	1.36148	4.19866	2.25709	-3.02776	-2.95786	-2.60574	0.0699037	0.422017	0.352113
hsa-miR-450b-3p-002208	NA	2.18842	2.04315	3.42713	NA	4.19128	3.41724	NA	NA	-2.11578	-3.80921	-3.41724	-1.69342	-1.30146	0.391968
hsa-miR-539-001286	NA	NA	2.98259	2.39171	NA	5.16967	3.38543	NA	NA	-2.98259	-3.78069	-3.38543	-0.798103	-0.40284	0.395264
hsa-miR-200b-002251	NA	4.31899	2.04063	1.38955	NA	4.11579	2.34559	NA	NA	-3.17981	-2.75267	-2.34559	0.427143	0.834223	0.40708
hsa-miR-532-001518	NA	2.31676	0.0936235	1.45727	2.28278	3.20923	1.39802	NA	2.41382	-1.20519	-2.31643	-1.90592	-1.11124	-0.700732	0.410506
hsa-miR-193b-002367	NA	2.2791	-0.987788	0.415381	2.284	1.18532	2.37131	NA	-0.607837	-0.645658	-1.2949	-0.881734	-0.649244	-0.236076	0.413168
hsa-miR-551b-001535	NA	-3.66014	-2.9729	-2.48471	-4.67982	-5.75511	NA	-4.85677	-4.64479	3.31652	4.30655	4.75078	0.990024	1.43426	0.444234
hsa-miR-95-000433	NA	NA	5.03443	5.42383	4.27372	NA	4.38483	NA	NA	-5.03443	-4.84877	-4.38483	0.185658	0.649598	0.463941
hsa-miR-345-002186	NA	NA	5.04201	4.44198	5.28603	NA	4.38992	NA	NA	-5.04201	-4.86401	-4.38992	0.177999	0.652084	0.474085
hsa-miR-323-3p-002227	NA	-19.6204	NA	-18.4696	NA	-19.8811	-19.5367	-19.8894	-19.585	19.6204	19.1753	19.6704	-0.44504	0.0499934	0.495034
hsa-miR-194-000493	NA	4.3059	3.03006	3.45378	4.26993	NA	3.38042	NA	3.34207	-3.66798	-3.86186	-3.36125	-0.193878	0.306731	0.500609
hsa-miR-324-5p-000539	NA	NA	3.03164	2.42804	5.27992	4.17669	3.38398	NA	3.38701	-3.03164	-3.96155	-3.3855	-0.929909	-0.353856	0.576054
hsa-miR-130a-000454	NA	4.30404	1.02379	1.45098	2.28146	2.23757	1.41049	NA	1.40822	-2.66392	-1.99	-1.40936	0.673914	1.25456	0.580648
hsa-miR-433-001028	NA	NA	4.0286	4.43736	3.3623	4.24996	3.37793	NA	3.40596	-4.0286	-4.01654	-3.39194	0.0120545	0.636655	0.624601
hsa-miR-376a-000565	4.76979	3.29818	2.01245	1.42636	3.26286	3.18775	2.3731	0.168035	3.42815	-3.36014	-2.62566	-1.98976	0.734483	1.37038	0.635892
hsa-miR-330-000544	NA	NA	4.05139	4.46182	4.27069	5.18888	3.36234	NA	4.3986	-4.05139	-4.64046	-3.88047	-0.589071	0.170919	0.759991
hsa-miR-204-000508	NA	3.27718	3.01695	3.42921	5.25422	4.18585	3.38716	NA	NA	-3.14707	-4.28976	-3.38716	-1.14269	-0.240093	0.902599
hsa-miR-148a-000470	3.75408	2.27555	0.9865	1.45394	0.200138	2.18885	0.365825	NA	0.355744	-2.33871	-1.28097	-0.360785	1.05774	1.97793	0.92019
hsa-miR-31-002279	NA	NA	3.46178	5.42504	NA	NA	NA	NA	4.49128	-3.46178	-5.42504	-4.49128	-1.96326	-1.0295	0.933757
hsa-miR-384-000574	-5.12872	-5.63787	-7.93729	-6.52675	-5.75603	-4.79988	-6.62831	NA	-6.6375	6.23463	5.69422	6.63291	-0.540405	0.398279	0.938684
hsa-miR-326-000542	NA	NA	5.04973	4.49159	4.2673	NA	3.41019	NA	NA	-5.04973	-4.37945	-3.41019	0.670282	1.63953	0.969251
hsa-miR-339-5p-002257	NA	NA	3.97178	1.40555	NA	NA	0.380062	NA	NA	-3.97178	-1.40555	-0.380062	2.56623	3.59172	1.02549
hsa-miR-886-3p-002194	NA	NA	5.02303	5.418	NA	NA	4.36888	NA	NA	-5.02303	-5.418	-4.36888	-0.394963	0.654153	1.04912
hsa-miR-590-5p-001984	1.77841	2.31104	1.01847	2.46541	2.26728	4.19014	1.38033	NA	2.40617	-1.70264	-2.97428	-1.89325	-1.27164	-0.190608	1.08103
hsa-miR-133a-002246	3.76869	3.28589	-1.97018	2.42834	3.28138	4.17194	1.37585	NA	2.40275	-1.6948	-3.29389	-1.8893	-1.59909	-0.194501	1.40459
hsa-miR-886-5p-002193	NA	3.321	2.03474	5.44874	5.27289	5.19765	3.39179	NA	4.3985	-2.67787	-5.30643	-3.89515	-2.62856	-1.21728	1.41128
hsa-let-7g-002282	2.84717	4.31567	-4.99168	0.45672	3.28843	3.18437	-2.54932	NA	2.37944	-0.723721	-2.30984	0.0849384	-1.58612	0.808659	2.39478
RNU48-001006	3.77672	4.32684	3.03662	5.42781	5.27198	NA	1.3964	NA	3.39019	-3.71339	-5.34989	-2.39329	-1.6365	1.3201	2.9566
hsa-miR-561-001528	NA	NA	-15.9266	-6.32034	-16.7322	-16.7929	NA	-16.8997	-16.6534	15.9266	13.2818	16.7766	-2.64481	0.849975	3.49478
hsa-miR-324-3p-002161	NA	4.31355	1.04304	4.41318	4.27736	NA	1.39463	-6.80954	NA	-2.6783	-4.34527	2.70746	-1.66697	5.38575	7.05273
hsa-miR-133b-002247	NA	NA	4.06231	NA	NA	NA	NA	NA	5.41202	-4.06231	#DIV/0!	-5.41202	#DIV/0!	-1.34971	#DIV/0!
hsa-miR-215-000518	NA	1.27567	NA	NA	NA	NA	1.47717	NA	1.46652	-1.27567	#DIV/0!	-1.47184	#DIV/0!	-0.196178	#DIV/0!
hsa-miR-202-002363	NA	NA	6.01643	NA	NA	NA	5.38953	NA	5.37087	-6.01643	#DIV/0!	-5.3802	#DIV/0!	0.636235	#DIV/0!
hsa-miR-520a-001167	1.78755	4.33769	3.06107	NA	NA	NA	1.42452	NA	3.41321	-3.0621	#DIV/0!	-2.41886	#DIV/0!	0.643238	#DIV/0!
hsa-miR-149-002255	NA	NA	0.953682	4.20613	NA	NA	NA	NA	NA	-0.953682	-4.20613	#DIV/0!	-3.25244	#DIV/0!	#DIV/0!
hsa-miR-9-000583	NA	NA	4.03072	5.41086	NA	NA	NA	NA	NA	-4.03072	-5.41086	#DIV/0!	-1.38014	#DIV/0!	#DIV/0!
hsa-miR-205-000509	NA	NA	4.00666	4.43402	NA	NA	NA	NA	NA	-4.00666	-4.43402	#DIV/0!	-0.427354	#DIV/0!	#DIV/0!
hsa-miR-200a-000502	NA	NA	1.03239	1.42898	NA	NA	NA	NA	NA	-1.03239	-1.42898	#DIV/0!	-0.396592	#DIV/0!	#DIV/0!
hsa-miR-545-002267	NA	NA	5.01085	NA	5.25371	NA	NA	NA	NA	-5.01085	-5.25371	#DIV/0!	-0.242863	#DIV/0!	#DIV/0!
hsa-miR-10a-000387	NA	4.32045	4.03066	3.44158	NA	5.14153	NA	NA	NA	-4.17555	-4.29156	#DIV/0!	-0.116001	#DIV/0!	#DIV/0!
hsa-miR-576-3p-002351	NA	5.28998	6.01676	NA	5.25122	NA	NA	NA	NA	-5.65337	-5.25122	#DIV/0!	0.402149	#DIV/0!	#DIV/0!
hsa-miR-671-3p-002322	NA	NA	6.02169	5.4246	NA	NA	NA	NA	NA	-6.02169	-5.4246	#DIV/0!	0.597091	#DIV/0!	#DIV/0!
hsa-miR-505-002089	NA	NA	4.03238	3.46406	3.25572	NA	NA	NA	NA	-4.03238	-3.35989	#DIV/0!	0.672491	#DIV/0!	#DIV/0!
hsa-miR-618-001593	NA	5.26693	NA	4.39621	NA	NA	NA	NA	NA	-5.26693	-4.39621	#DIV/0!	0.870717	#DIV/0!	#DIV/0!
hsa-miR-520b-001116	-18.0105	NA	NA	NA	NA	NA	NA	NA	NA	18.0105	#DIV/0!	#DIV/0!	#DIV/0!	#DIV/0!	#DIV/0!
hsa-miR-32-002109	NA	NA	-4.04469	NA	NA	NA	NA	NA	NA	4.04469	#DIV/0!	#DIV/0!	#DIV/0!	#DIV/0!	#DIV/0!
hsa-miR-218-000521	-11.1194	NA	3.06895	NA	NA	NA	NA	NA	NA	4.0252	#DIV/0!	#DIV/0!	#DIV/0!	#DIV/0!	#DIV/0!
hsa-miR-183-002269	-2.68477	NA	NA	NA	NA	NA	NA	NA	NA	2.68477	#DIV/0!	#DIV/0!	#DIV/0!	#DIV/0!	#DIV/0!
hsa-miR-513-5p-002090	NA	NA	-1.56667	NA	NA	NA	NA	NA	NA	1.56667	#DIV/0!	#DIV/0!	#DIV/0!	#DIV/0!	#DIV/0!
hsa-miR-23a-000399	NA	NA	0.0264195	NA	NA	NA	NA	NA	NA	-0.0264195	#DIV/0!	#DIV/0!	#DIV/0!	#DIV/0!	#DIV/0!
mmu-miR-499-001352	NA	NA	1.57166	NA	NA	NA	NA	NA	NA	-1.57166	#DIV/0!	#DIV/0!	#DIV/0!	#DIV/0!	#DIV/0!
hsa-miR-503-001048	1.85793	NA	NA	NA	NA	NA	NA	NA	NA	-1.85793	#DIV/0!	#DIV/0!	#DIV/0!	#DIV/0!	#DIV/0!
hsa-miR-486-3p-002093	NA	NA	3.05944	NA	NA	NA	NA	NA	NA	-3.05944	#DIV/0!	#DIV/0!	#DIV/0!	#DIV/0!	#DIV/0!
hsa-miR-874-002268	3.75681	NA	3.11617	NA	NA	NA	NA	NA	NA	-3.43649	#DIV/0!	#DIV/0!	#DIV/0!	#DIV/0!	#DIV/0!
hsa-miR-99a-000435	NA	NA	4.02189	NA	NA	NA	NA	NA	NA	-4.02189	#DIV/0!	#DIV/0!	#DIV/0!	#DIV/0!	#DIV/0!
hsa-miR-101-002253	NA	4.18956	4.0955	NA	NA	NA	NA	NA	NA	-4.14253	#DIV/0!	#DIV/0!	#DIV/0!	#DIV/0!	#DIV/0!
hsa-miR-500-002428	NA	3.39572	5.01318	NA	NA	NA	NA	NA	NA	-4.20445	#DIV/0!	#DIV/0!	#DIV/0!	#DIV/0!	#DIV/0!
hsa-miR-146b-3p-002361	NA	NA	4.99928	NA	NA	NA	NA	NA	NA	-4.99928	#DIV/0!	#DIV/0!	#DIV/0!	#DIV/0!	#DIV/0!
hsa-miR-548b-001541	NA	NA	5.00411	NA	NA	NA	NA	NA	NA	-5.00411	#DIV/0!	#DIV/0!	#DIV/0!	#DIV/0!	#DIV/0!
hsa-miR-138-002284	NA	NA	5.00679	NA	NA	NA	NA	NA	NA	-5.00679	#DIV/0!	#DIV/0!	#DIV/0!	#DIV/0!	#DIV/0!
hsa-miR-1-002222	NA	NA	5.01605	NA	NA	NA	NA	NA	NA	-5.01605	#DIV/0!	#DIV/0!	#DIV/0!	#DIV/0!	#DIV/0!
mmu-miR-379-001138	NA	5.28604	NA	NA	NA	NA	NA	NA	NA	-5.28604	#DIV/0!	#DIV/0!	#DIV/0!	#DIV/0!	#DIV/0!
hsa-miR-135a-000460	NA	NA	6.01172	NA	NA	NA	NA	NA	NA	-6.01172	#DIV/0!	#DIV/0!	#DIV/0!	#DIV/0!	#DIV/0!
hsa-miR-125a-3p-002199	NA	NA	6.02318	NA	NA	NA	NA	NA	NA	-6.02318	#DIV/0!	#DIV/0!	#DIV/0!	#DIV/0!	#DIV/0!
hsa-miR-491-3p-002360	NA	NA	6.03556	NA	NA	NA	NA	NA	NA	-6.03556	#DIV/0!	#DIV/0!	#DIV/0!	#DIV/0!	#DIV/0!
hsa-miR-449b-001608	NA	NA	6.03707	NA	NA	NA	NA	NA	NA	-6.03707	#DIV/0!	#DIV/0!	#DIV/0!	#DIV/0!	#DIV/0!
hsa-miR-34a-000426	NA	NA	2.0317	3.50545	NA	NA	NA	NA	5.38485	-2.0317	-3.50545	-5.38485	-1.47375	-3.35315	-1.8794
hsa-miR-214-002306	NA	NA	1.02704	4.40125	NA	NA	4.41529	NA	3.39355	-1.02704	-4.40125	-3.90442	-3.37421	-2.87738	0.496827
hsa-miR-22-000398	NA	-4.87094	NA	NA	NA	NA	-22.4346	NA	NA	4.87094	#DIV/0!	22.4346	#DIV/0!	17.5636	#DIV/0!
hsa-let-7f-000382	NA	NA	NA	-0.456057	NA	NA	NA	NA	NA	#DIV/0!	0.456057	#DIV/0!	#DIV/0!	#DIV/0!	#DIV/0!
hsa-miR-10b-002218	NA	NA	NA	NA	NA	NA	NA	NA	NA	#DIV/0!	#DIV/0!	#DIV/0!	#DIV/0!	#DIV/0!	#DIV/0!
hsa-miR-15a-000389	NA	NA	NA	NA	NA	NA	NA	5.1912	NA	#DIV/0!	#DIV/0!	-5.1912	#DIV/0!	#DIV/0!	#DIV/0!
hsa-miR-18b-002217	NA	NA	NA	NA	NA	NA	NA	NA	NA	#DIV/0!	#DIV/0!	#DIV/0!	#DIV/0!	#DIV/0!	#DIV/0!
hsa-miR-23b-000400	NA	NA	NA	NA	NA	NA	NA	NA	NA	#DIV/0!	#DIV/0!	#DIV/0!	#DIV/0!	#DIV/0!	#DIV/0!
hsa-miR-29b-000413	NA	NA	NA	5.44661	NA	NA	NA	NA	NA	#DIV/0!	-5.44661	#DIV/0!	#DIV/0!	#DIV/0!	#DIV/0!
hsa-miR-33b-002085	NA	NA	NA	NA	NA	NA	NA	NA	NA	#DIV/0!	#DIV/0!	#DIV/0!	#DIV/0!	#DIV/0!	#DIV/0!
hsa-miR-34c-000428	NA	NA	NA	NA	NA	NA	NA	NA	NA	#DIV/0!	#DIV/0!	#DIV/0!	#DIV/0!	#DIV/0!	#DIV/0!
mmu-miR-96-000186	NA	NA	NA	NA	NA	NA	NA	NA	NA	#DIV/0!	#DIV/0!	#DIV/0!	#DIV/0!	#DIV/0!	#DIV/0!
hsa-miR-98-000577	NA	NA	NA	NA	NA	NA	NA	NA	NA	#DIV/0!	#DIV/0!	#DIV/0!	#DIV/0!	#DIV/0!	#DIV/0!
hsa-miR-105-002167	NA	NA	NA	NA	NA	NA	NA	NA	NA	#DIV/0!	#DIV/0!	#DIV/0!	#DIV/0!	#DIV/0!	#DIV/0!
RNU44-001094	NA	NA	NA	NA	NA	NA	NA	NA	NA	#DIV/0!	#DIV/0!	#DIV/0!	#DIV/0!	#DIV/0!	#DIV/0!
hsa-miR-107-000443	NA	NA	NA	NA	NA	NA	NA	NA	NA	#DIV/0!	#DIV/0!	#DIV/0!	#DIV/0!	#DIV/0!	#DIV/0!
mmu-miR-124a-001182	NA	NA	NA	NA	NA	NA	NA	NA	NA	#DIV/0!	#DIV/0!	#DIV/0!	#DIV/0!	#DIV/0!	#DIV/0!
hsa-miR-127-5p-002229	NA	NA	NA	NA	NA	NA	NA	NA	NA	#DIV/0!	#DIV/0!	#DIV/0!	#DIV/0!	#DIV/0!	#DIV/0!
mmu-miR-129-3p-001184	NA	NA	NA	NA	NA	NA	NA	NA	NA	#DIV/0!	#DIV/0!	#DIV/0!	#DIV/0!	#DIV/0!	#DIV/0!
hsa-miR-129-000590	NA	NA	NA	NA	NA	NA	NA	NA	NA	#DIV/0!	#DIV/0!	#DIV/0!	#DIV/0!	#DIV/0!	#DIV/0!
hsa-miR-135b-002261	NA	NA	NA	NA	NA	NA	NA	NA	NA	#DIV/0!	#DIV/0!	#DIV/0!	#DIV/0!	#DIV/0!	#DIV/0!
hsa-miR-136-000592	NA	NA	NA	NA	NA	NA	NA	NA	NA	#DIV/0!	#DIV/0!	#DIV/0!	#DIV/0!	#DIV/0!	#DIV/0!
mmu-miR-137-001129	NA	NA	NA	NA	NA	NA	NA	NA	NA	#DIV/0!	#DIV/0!	#DIV/0!	#DIV/0!	#DIV/0!	#DIV/0!
hsa-miR-141-000463	NA	NA	NA	NA	NA	NA	NA	NA	NA	#DIV/0!	#DIV/0!	#DIV/0!	#DIV/0!	#DIV/0!	#DIV/0!
hsa-miR-147b-002262	NA	NA	NA	NA	NA	NA	NA	NA	NA	#DIV/0!	#DIV/0!	#DIV/0!	#DIV/0!	#DIV/0!	#DIV/0!
mmu-miR-153-001191	NA	NA	NA	NA	NA	NA	NA	NA	NA	#DIV/0!	#DIV/0!	#DIV/0!	#DIV/0!	#DIV/0!	#DIV/0!
hsa-miR-154-000477	NA	NA	NA	NA	NA	NA	NA	NA	NA	#DIV/0!	#DIV/0!	#DIV/0!	#DIV/0!	#DIV/0!	#DIV/0!
hsa-miR-181c-000482	NA	NA	NA	NA	NA	NA	NA	NA	NA	#DIV/0!	#DIV/0!	#DIV/0!	#DIV/0!	#DIV/0!	#DIV/0!
hsa-miR-182-002334	NA	NA	NA	NA	NA	NA	NA	NA	NA	#DIV/0!	#DIV/0!	#DIV/0!	#DIV/0!	#DIV/0!	#DIV/0!
hsa-miR-184-000485	NA	NA	NA	NA	NA	NA	NA	NA	NA	#DIV/0!	#DIV/0!	#DIV/0!	#DIV/0!	#DIV/0!	#DIV/0!
mmu-miR-187-001193	NA	NA	NA	NA	NA	NA	NA	NA	NA	#DIV/0!	#DIV/0!	#DIV/0!	#DIV/0!	#DIV/0!	#DIV/0!
hsa-miR-188-3p-002106	NA	NA	NA	NA	NA	NA	NA	NA	NA	#DIV/0!	#DIV/0!	#DIV/0!	#DIV/0!	#DIV/0!	#DIV/0!
hsa-miR-190-000489	NA	NA	NA	NA	5.26422	NA	NA	NA	NA	#DIV/0!	-5.26422	#DIV/0!	#DIV/0!	#DIV/0!	#DIV/0!
hsa-miR-193a-3p-002250	NA	NA	NA	NA	NA	NA	NA	NA	NA	#DIV/0!	#DIV/0!	#DIV/0!	#DIV/0!	#DIV/0!	#DIV/0!
hsa-miR-196b-002215	NA	NA	NA	NA	NA	NA	5.40543	NA	NA	#DIV/0!	#DIV/0!	-5.40543	#DIV/0!	#DIV/0!	#DIV/0!
hsa-miR-198-002273	NA	NA	NA	NA	NA	NA	NA	NA	NA	#DIV/0!	#DIV/0!	#DIV/0!	#DIV/0!	#DIV/0!	#DIV/0!
hsa-miR-199a-000498	NA	NA	NA	5.43575	NA	NA	NA	NA	NA	#DIV/0!	-5.43575	#DIV/0!	#DIV/0!	#DIV/0!	#DIV/0!
hsa-miR-199b-000500	NA	NA	NA	NA	NA	NA	NA	NA	NA	#DIV/0!	#DIV/0!	#DIV/0!	#DIV/0!	#DIV/0!	#DIV/0!
hsa-miR-208b-002290	NA	NA	NA	NA	NA	NA	NA	NA	NA	#DIV/0!	#DIV/0!	#DIV/0!	#DIV/0!	#DIV/0!	#DIV/0!
hsa-miR-216b-002326	NA	NA	NA	NA	NA	NA	NA	NA	NA	#DIV/0!	#DIV/0!	#DIV/0!	#DIV/0!	#DIV/0!	#DIV/0!
hsa-miR-217-002337	NA	NA	NA	NA	NA	NA	NA	NA	NA	#DIV/0!	#DIV/0!	#DIV/0!	#DIV/0!	#DIV/0!	#DIV/0!
hsa-miR-219-000522	NA	NA	NA	NA	3.31551	NA	NA	NA	NA	#DIV/0!	-3.31551	#DIV/0!	#DIV/0!	#DIV/0!	#DIV/0!
hsa-miR-296-3p-002101	NA	NA	NA	NA	NA	NA	NA	NA	NA	#DIV/0!	#DIV/0!	#DIV/0!	#DIV/0!	#DIV/0!	#DIV/0!
hsa-miR-299-3p-001015	NA	NA	NA	NA	NA	NA	NA	NA	NA	#DIV/0!	#DIV/0!	#DIV/0!	#DIV/0!	#DIV/0!	#DIV/0!
hsa-miR-301b-002392	NA	NA	NA	NA	NA	NA	NA	NA	NA	#DIV/0!	#DIV/0!	#DIV/0!	#DIV/0!	#DIV/0!	#DIV/0!
ath-miR159a-000338	NA	NA	NA	NA	4.30132	NA	3.52893	NA	NA	#DIV/0!	-4.30132	-3.52893	#DIV/0!	#DIV/0!	0.772394
hsa-miR-302b-000531	NA	NA	NA	NA	NA	NA	NA	NA	NA	#DIV/0!	#DIV/0!	#DIV/0!	#DIV/0!	#DIV/0!	#DIV/0!
hsa-miR-302c-000533	NA	NA	NA	NA	NA	NA	NA	NA	NA	#DIV/0!	#DIV/0!	#DIV/0!	#DIV/0!	#DIV/0!	#DIV/0!
hsa-miR-329-001101	NA	NA	NA	NA	NA	NA	NA	NA	NA	#DIV/0!	#DIV/0!	#DIV/0!	#DIV/0!	#DIV/0!	#DIV/0!
hsa-miR-330-5p-002230	NA	NA	NA	NA	NA	NA	NA	NA	NA	#DIV/0!	#DIV/0!	#DIV/0!	#DIV/0!	#DIV/0!	#DIV/0!
hsa-miR-331-5p-002233	NA	NA	NA	NA	NA	NA	NA	NA	NA	#DIV/0!	#DIV/0!	#DIV/0!	#DIV/0!	#DIV/0!	#DIV/0!
hsa-miR-337-5p-002156	NA	NA	NA	NA	NA	NA	NA	NA	NA	#DIV/0!	#DIV/0!	#DIV/0!	#DIV/0!	#DIV/0!	#DIV/0!
hsa-miR-338-3p-002252	NA	NA	NA	NA	NA	NA	NA	NA	NA	#DIV/0!	#DIV/0!	#DIV/0!	#DIV/0!	#DIV/0!	#DIV/0!
hsa-miR-362-3p-002117	NA	NA	NA	NA	NA	NA	NA	NA	NA	#DIV/0!	#DIV/0!	#DIV/0!	#DIV/0!	#DIV/0!	#DIV/0!
hsa-miR-363-001271	NA	NA	NA	NA	NA	NA	NA	NA	NA	#DIV/0!	#DIV/0!	#DIV/0!	#DIV/0!	#DIV/0!	#DIV/0!
hsa-miR-367-000555	NA	NA	NA	NA	NA	NA	NA	NA	NA	#DIV/0!	#DIV/0!	#DIV/0!	#DIV/0!	#DIV/0!	#DIV/0!
hsa-miR-369-3p-000557	NA	NA	NA	NA	NA	NA	NA	NA	NA	#DIV/0!	#DIV/0!	#DIV/0!	#DIV/0!	#DIV/0!	#DIV/0!
hsa-miR-369-5p-001021	NA	NA	NA	NA	NA	NA	NA	NA	NA	#DIV/0!	#DIV/0!	#DIV/0!	#DIV/0!	#DIV/0!	#DIV/0!
hsa-miR-370-002275	NA	NA	NA	3.44562	NA	NA	5.19457	NA	NA	#DIV/0!	-3.44562	-5.19457	#DIV/0!	#DIV/0!	-1.74896
hsa-miR-371-3p-002124	NA	NA	NA	NA	NA	NA	NA	NA	NA	#DIV/0!	#DIV/0!	#DIV/0!	#DIV/0!	#DIV/0!	#DIV/0!
hsa-miR-372-000560	NA	NA	NA	NA	NA	NA	NA	NA	NA	#DIV/0!	#DIV/0!	#DIV/0!	#DIV/0!	#DIV/0!	#DIV/0!
hsa-miR-373-000561	NA	NA	NA	NA	NA	NA	NA	NA	NA	#DIV/0!	#DIV/0!	#DIV/0!	#DIV/0!	#DIV/0!	#DIV/0!
hsa-miR-376b-001102	NA	NA	NA	NA	NA	NA	NA	NA	NA	#DIV/0!	#DIV/0!	#DIV/0!	#DIV/0!	#DIV/0!	#DIV/0!
hsa-miR-377-000566	NA	NA	NA	NA	NA	NA	NA	NA	NA	#DIV/0!	#DIV/0!	#DIV/0!	#DIV/0!	#DIV/0!	#DIV/0!
hsa-miR-380-3p-000569	NA	NA	NA	NA	NA	NA	NA	NA	NA	#DIV/0!	#DIV/0!	#DIV/0!	#DIV/0!	#DIV/0!	#DIV/0!
hsa-miR-381-000571	NA	NA	NA	NA	NA	2.24803	NA	NA	NA	#DIV/0!	-2.24803	#DIV/0!	#DIV/0!	#DIV/0!	#DIV/0!
hsa-miR-383-000573	NA	NA	NA	NA	NA	NA	NA	NA	NA	#DIV/0!	#DIV/0!	#DIV/0!	#DIV/0!	#DIV/0!	#DIV/0!
hsa-miR-409-5p-002331	NA	NA	NA	NA	NA	NA	NA	NA	NA	#DIV/0!	#DIV/0!	#DIV/0!	#DIV/0!	#DIV/0!	#DIV/0!
hsa-miR-422a-002297	NA	NA	NA	NA	NA	NA	NA	NA	NA	#DIV/0!	#DIV/0!	#DIV/0!	#DIV/0!	#DIV/0!	#DIV/0!
hsa-miR-424-000604	NA	NA	NA	NA	NA	NA	NA	NA	NA	#DIV/0!	#DIV/0!	#DIV/0!	#DIV/0!	#DIV/0!	#DIV/0!
hsa-miR-429-001024	NA	NA	NA	NA	NA	NA	NA	NA	NA	#DIV/0!	#DIV/0!	#DIV/0!	#DIV/0!	#DIV/0!	#DIV/0!
hsa-miR-431-001979	NA	NA	NA	NA	NA	NA	NA	NA	NA	#DIV/0!	#DIV/0!	#DIV/0!	#DIV/0!	#DIV/0!	#DIV/0!
hsa-miR-449-001030	NA	NA	NA	NA	NA	NA	NA	NA	NA	#DIV/0!	#DIV/0!	#DIV/0!	#DIV/0!	#DIV/0!	#DIV/0!
hsa-miR-450a-002303	NA	NA	NA	NA	NA	NA	NA	NA	NA	#DIV/0!	#DIV/0!	#DIV/0!	#DIV/0!	#DIV/0!	#DIV/0!
hsa-miR-450b-5p-002207	NA	NA	NA	NA	NA	NA	NA	NA	NA	#DIV/0!	#DIV/0!	#DIV/0!	#DIV/0!	#DIV/0!	#DIV/0!
hsa-miR-452-002329	NA	NA	NA	4.41366	NA	NA	NA	NA	NA	#DIV/0!	-4.41366	#DIV/0!	#DIV/0!	#DIV/0!	#DIV/0!
hsa-miR-453-002318	NA	NA	NA	NA	NA	NA	NA	NA	NA	#DIV/0!	#DIV/0!	#DIV/0!	#DIV/0!	#DIV/0!	#DIV/0!
hsa-miR-455-3p-002244	NA	NA	NA	NA	NA	NA	NA	NA	NA	#DIV/0!	#DIV/0!	#DIV/0!	#DIV/0!	#DIV/0!	#DIV/0!
hsa-miR-455-001280	NA	NA	NA	NA	NA	NA	NA	NA	NA	#DIV/0!	#DIV/0!	#DIV/0!	#DIV/0!	#DIV/0!	#DIV/0!
hsa-miR-485-5p-001036	NA	NA	NA	NA	NA	NA	NA	NA	NA	#DIV/0!	#DIV/0!	#DIV/0!	#DIV/0!	#DIV/0!	#DIV/0!
hsa-miR-487a-001279	NA	NA	NA	NA	5.23212	NA	NA	NA	NA	#DIV/0!	-5.23212	#DIV/0!	#DIV/0!	#DIV/0!	#DIV/0!
hsa-miR-488-002357	NA	NA	NA	NA	NA	NA	NA	NA	NA	#DIV/0!	#DIV/0!	#DIV/0!	#DIV/0!	#DIV/0!	#DIV/0!
hsa-miR-489-002358	NA	NA	NA	NA	-9.59286	NA	NA	NA	NA	#DIV/0!	9.59286	#DIV/0!	#DIV/0!	#DIV/0!	#DIV/0!
hsa-miR-490-001037	NA	NA	NA	NA	NA	NA	NA	NA	NA	#DIV/0!	#DIV/0!	#DIV/0!	#DIV/0!	#DIV/0!	#DIV/0!
hsa-miR-493-002364	NA	NA	NA	NA	NA	NA	NA	NA	NA	#DIV/0!	#DIV/0!	#DIV/0!	#DIV/0!	#DIV/0!	#DIV/0!
hsa-miR-494-002365	NA	NA	NA	5.42536	NA	NA	NA	NA	NA	#DIV/0!	-5.42536	#DIV/0!	#DIV/0!	#DIV/0!	#DIV/0!
mmu-miR-496-001953	NA	NA	NA	NA	NA	NA	NA	NA	NA	#DIV/0!	#DIV/0!	#DIV/0!	#DIV/0!	#DIV/0!	#DIV/0!
hsa-miR-499-3p-002427	NA	NA	NA	NA	NA	NA	NA	NA	NA	#DIV/0!	#DIV/0!	#DIV/0!	#DIV/0!	#DIV/0!	#DIV/0!
hsa-miR-501-3p-002435	NA	NA	NA	NA	NA	NA	NA	NA	NA	#DIV/0!	#DIV/0!	#DIV/0!	#DIV/0!	#DIV/0!	#DIV/0!
hsa-miR-501-001047	NA	NA	NA	NA	NA	NA	NA	NA	NA	#DIV/0!	#DIV/0!	#DIV/0!	#DIV/0!	#DIV/0!	#DIV/0!
hsa-miR-502-3p-002083	NA	NA	NA	NA	NA	NA	NA	NA	NA	#DIV/0!	#DIV/0!	#DIV/0!	#DIV/0!	#DIV/0!	#DIV/0!
hsa-miR-502-001109	NA	NA	NA	NA	NA	NA	NA	NA	NA	#DIV/0!	#DIV/0!	#DIV/0!	#DIV/0!	#DIV/0!	#DIV/0!
hsa-miR-504-002084	NA	NA	NA	NA	NA	NA	NA	NA	NA	#DIV/0!	#DIV/0!	#DIV/0!	#DIV/0!	#DIV/0!	#DIV/0!
hsa-miR-507-001051	NA	NA	NA	NA	NA	NA	NA	NA	NA	#DIV/0!	#DIV/0!	#DIV/0!	#DIV/0!	#DIV/0!	#DIV/0!
hsa-miR-508-001052	NA	NA	NA	NA	NA	NA	NA	NA	NA	#DIV/0!	#DIV/0!	#DIV/0!	#DIV/0!	#DIV/0!	#DIV/0!
hsa-miR-508-5p-002092	NA	NA	NA	NA	NA	NA	NA	NA	NA	#DIV/0!	#DIV/0!	#DIV/0!	#DIV/0!	#DIV/0!	#DIV/0!
hsa-miR-509-5p-002235	NA	NA	NA	NA	NA	NA	5.30931	NA	NA	#DIV/0!	#DIV/0!	-5.30931	#DIV/0!	#DIV/0!	#DIV/0!
hsa-miR-510-002241	NA	NA	NA	NA	NA	NA	NA	NA	NA	#DIV/0!	#DIV/0!	#DIV/0!	#DIV/0!	#DIV/0!	#DIV/0!
hsa-miR-512-3p-001823	NA	NA	NA	NA	NA	NA	NA	NA	NA	#DIV/0!	#DIV/0!	#DIV/0!	#DIV/0!	#DIV/0!	#DIV/0!
hsa-miR-512-5p-001145	NA	NA	NA	NA	NA	NA	NA	NA	NA	#DIV/0!	#DIV/0!	#DIV/0!	#DIV/0!	#DIV/0!	#DIV/0!
hsa-miR-515-3p-002369	NA	NA	NA	NA	NA	NA	NA	NA	NA	#DIV/0!	#DIV/0!	#DIV/0!	#DIV/0!	#DIV/0!	#DIV/0!
hsa-miR-515-5p-001112	NA	NA	NA	NA	NA	NA	NA	NA	NA	#DIV/0!	#DIV/0!	#DIV/0!	#DIV/0!	#DIV/0!	#DIV/0!
hsa-miR-516a-5p-002416	NA	NA	NA	NA	NA	NA	NA	NA	NA	#DIV/0!	#DIV/0!	#DIV/0!	#DIV/0!	#DIV/0!	#DIV/0!
hsa-miR-516b-001150	NA	NA	NA	NA	NA	NA	NA	NA	NA	#DIV/0!	#DIV/0!	#DIV/0!	#DIV/0!	#DIV/0!	#DIV/0!
hsa-miR-517a-002402	NA	NA	NA	NA	NA	NA	NA	NA	NA	#DIV/0!	#DIV/0!	#DIV/0!	#DIV/0!	#DIV/0!	#DIV/0!
hsa-miR-517c-001153	NA	NA	NA	NA	NA	NA	NA	NA	NA	#DIV/0!	#DIV/0!	#DIV/0!	#DIV/0!	#DIV/0!	#DIV/0!
hsa-miR-518a-3p-002397	NA	NA	NA	NA	NA	NA	NA	NA	NA	#DIV/0!	#DIV/0!	#DIV/0!	#DIV/0!	#DIV/0!	#DIV/0!
hsa-miR-518a-5p-002396	NA	NA	NA	NA	NA	NA	NA	NA	NA	#DIV/0!	#DIV/0!	#DIV/0!	#DIV/0!	#DIV/0!	#DIV/0!
hsa-miR-518c-002401	NA	NA	NA	NA	NA	NA	NA	NA	NA	#DIV/0!	#DIV/0!	#DIV/0!	#DIV/0!	#DIV/0!	#DIV/0!
hsa-miR-518d-5p-002389	NA	NA	NA	NA	NA	NA	NA	NA	NA	#DIV/0!	#DIV/0!	#DIV/0!	#DIV/0!	#DIV/0!	#DIV/0!
hsa-miR-518e-002395	NA	NA	NA	NA	NA	NA	NA	NA	NA	#DIV/0!	#DIV/0!	#DIV/0!	#DIV/0!	#DIV/0!	#DIV/0!
hsa-miR-519a-002415	NA	NA	NA	NA	NA	NA	NA	NA	NA	#DIV/0!	#DIV/0!	#DIV/0!	#DIV/0!	#DIV/0!	#DIV/0!
hsa-miR-519d-002403	NA	NA	NA	NA	NA	NA	NA	NA	NA	#DIV/0!	#DIV/0!	#DIV/0!	#DIV/0!	#DIV/0!	#DIV/0!
hsa-miR-519e-002370	NA	NA	NA	NA	NA	NA	NA	NA	NA	#DIV/0!	#DIV/0!	#DIV/0!	#DIV/0!	#DIV/0!	#DIV/0!
hsa-miR-520a#-001168	NA	NA	NA	NA	NA	NA	NA	NA	NA	#DIV/0!	#DIV/0!	#DIV/0!	#DIV/0!	#DIV/0!	#DIV/0!
hsa-miR-520d-5p-002393	NA	NA	NA	NA	NA	NA	NA	NA	NA	#DIV/0!	#DIV/0!	#DIV/0!	#DIV/0!	#DIV/0!	#DIV/0!
hsa-miR-520g-001121	NA	NA	NA	NA	NA	NA	NA	NA	NA	#DIV/0!	#DIV/0!	#DIV/0!	#DIV/0!	#DIV/0!	#DIV/0!
hsa-miR-521-001122	NA	NA	NA	NA	NA	NA	NA	NA	NA	#DIV/0!	#DIV/0!	#DIV/0!	#DIV/0!	#DIV/0!	#DIV/0!
hsa-miR-522-002413	NA	NA	NA	NA	NA	NA	NA	NA	NA	#DIV/0!	#DIV/0!	#DIV/0!	#DIV/0!	#DIV/0!	#DIV/0!
hsa-miR-523-002386	NA	NA	NA	NA	NA	NA	NA	NA	NA	#DIV/0!	#DIV/0!	#DIV/0!	#DIV/0!	#DIV/0!	#DIV/0!
hsa-miR-524-5p-001982	NA	NA	NA	NA	NA	NA	NA	NA	NA	#DIV/0!	#DIV/0!	#DIV/0!	#DIV/0!	#DIV/0!	#DIV/0!
hsa-miR-525-3p-002385	NA	NA	NA	NA	NA	NA	NA	NA	NA	#DIV/0!	#DIV/0!	#DIV/0!	#DIV/0!	#DIV/0!	#DIV/0!
hsa-miR-525-001174	NA	NA	NA	NA	NA	NA	NA	NA	NA	#DIV/0!	#DIV/0!	#DIV/0!	#DIV/0!	#DIV/0!	#DIV/0!
hsa-miR-526b-002382	NA	NA	NA	NA	NA	NA	NA	NA	NA	#DIV/0!	#DIV/0!	#DIV/0!	#DIV/0!	#DIV/0!	#DIV/0!
hsa-miR-541-002201	NA	NA	NA	NA	NA	NA	NA	NA	NA	#DIV/0!	#DIV/0!	#DIV/0!	#DIV/0!	#DIV/0!	#DIV/0!
hsa-miR-542-3p-001284	NA	NA	NA	NA	NA	NA	NA	NA	NA	#DIV/0!	#DIV/0!	#DIV/0!	#DIV/0!	#DIV/0!	#DIV/0!
hsa-miR-542-5p-002240	NA	NA	NA	NA	NA	NA	NA	NA	NA	#DIV/0!	#DIV/0!	#DIV/0!	#DIV/0!	#DIV/0!	#DIV/0!
hsa-miR-544-002265	NA	NA	NA	NA	NA	NA	NA	NA	NA	#DIV/0!	#DIV/0!	#DIV/0!	#DIV/0!	#DIV/0!	#DIV/0!
hsa-miR-548a-001538	NA	NA	NA	NA	NA	NA	NA	NA	NA	#DIV/0!	#DIV/0!	#DIV/0!	#DIV/0!	#DIV/0!	#DIV/0!
hsa-miR-548a-5p-002412	NA	NA	NA	NA	NA	NA	NA	NA	NA	#DIV/0!	#DIV/0!	#DIV/0!	#DIV/0!	#DIV/0!	#DIV/0!
hsa-miR-548b-5p-002408	NA	NA	NA	NA	NA	NA	NA	NA	NA	#DIV/0!	#DIV/0!	#DIV/0!	#DIV/0!	#DIV/0!	#DIV/0!
hsa-miR-548c-001590	NA	NA	NA	NA	NA	NA	NA	NA	NA	#DIV/0!	#DIV/0!	#DIV/0!	#DIV/0!	#DIV/0!	#DIV/0!
hsa-miR-548c-5p-002429	NA	NA	NA	NA	NA	NA	NA	NA	NA	#DIV/0!	#DIV/0!	#DIV/0!	#DIV/0!	#DIV/0!	#DIV/0!
hsa-miR-548d-001605	NA	NA	NA	NA	NA	NA	NA	NA	NA	#DIV/0!	#DIV/0!	#DIV/0!	#DIV/0!	#DIV/0!	#DIV/0!
hsa-miR-548d-5p-002237	NA	NA	NA	NA	NA	NA	NA	NA	NA	#DIV/0!	#DIV/0!	#DIV/0!	#DIV/0!	#DIV/0!	#DIV/0!
hsa-miR-556-3p-002345	NA	NA	NA	NA	NA	NA	NA	NA	NA	#DIV/0!	#DIV/0!	#DIV/0!	#DIV/0!	#DIV/0!	#DIV/0!
hsa-miR-556-5p-002344	NA	NA	NA	NA	NA	NA	NA	NA	NA	#DIV/0!	#DIV/0!	#DIV/0!	#DIV/0!	#DIV/0!	#DIV/0!
hsa-miR-570-002347	NA	NA	NA	NA	NA	NA	NA	NA	NA	#DIV/0!	#DIV/0!	#DIV/0!	#DIV/0!	#DIV/0!	#DIV/0!
hsa-miR-576-5p-002350	NA	NA	NA	NA	NA	NA	NA	NA	NA	#DIV/0!	#DIV/0!	#DIV/0!	#DIV/0!	#DIV/0!	#DIV/0!
hsa-miR-579-002398	NA	NA	NA	NA	NA	NA	NA	NA	NA	#DIV/0!	#DIV/0!	#DIV/0!	#DIV/0!	#DIV/0!	#DIV/0!
hsa-miR-582-3p-002399	NA	NA	NA	NA	NA	NA	NA	NA	NA	#DIV/0!	#DIV/0!	#DIV/0!	#DIV/0!	#DIV/0!	#DIV/0!
hsa-miR-582-5p-001983	NA	NA	NA	NA	NA	NA	NA	NA	NA	#DIV/0!	#DIV/0!	#DIV/0!	#DIV/0!	#DIV/0!	#DIV/0!
hsa-miR-589-002409	NA	NA	NA	NA	NA	NA	NA	NA	NA	#DIV/0!	#DIV/0!	#DIV/0!	#DIV/0!	#DIV/0!	#DIV/0!
hsa-miR-597-001551	NA	NA	NA	3.40637	NA	NA	NA	NA	4.41791	#DIV/0!	-3.40637	-4.41791	#DIV/0!	#DIV/0!	-1.01154
mmu-miR-615-001960	NA	NA	NA	NA	NA	NA	NA	NA	NA	#DIV/0!	#DIV/0!	#DIV/0!	#DIV/0!	#DIV/0!	#DIV/0!
hsa-miR-615-5p-002353	NA	NA	NA	NA	NA	NA	NA	NA	NA	#DIV/0!	#DIV/0!	#DIV/0!	#DIV/0!	#DIV/0!	#DIV/0!
hsa-miR-624-002430	NA	NA	NA	NA	NA	NA	NA	NA	NA	#DIV/0!	#DIV/0!	#DIV/0!	#DIV/0!	#DIV/0!	#DIV/0!
hsa-miR-625-002431	NA	NA	NA	NA	NA	NA	NA	NA	NA	#DIV/0!	#DIV/0!	#DIV/0!	#DIV/0!	#DIV/0!	#DIV/0!
hsa-miR-627-001560	NA	NA	NA	NA	NA	NA	NA	NA	NA	#DIV/0!	#DIV/0!	#DIV/0!	#DIV/0!	#DIV/0!	#DIV/0!
hsa-miR-628-5p-002433	NA	NA	NA	NA	NA	NA	NA	NA	NA	#DIV/0!	#DIV/0!	#DIV/0!	#DIV/0!	#DIV/0!	#DIV/0!
hsa-miR-629-002436	NA	NA	NA	NA	NA	NA	NA	NA	NA	#DIV/0!	#DIV/0!	#DIV/0!	#DIV/0!	#DIV/0!	#DIV/0!
hsa-miR-651-001604	NA	NA	NA	NA	NA	NA	NA	NA	NA	#DIV/0!	#DIV/0!	#DIV/0!	#DIV/0!	#DIV/0!	#DIV/0!
hsa-miR-653-002292	NA	NA	NA	NA	NA	NA	NA	NA	NA	#DIV/0!	#DIV/0!	#DIV/0!	#DIV/0!	#DIV/0!	#DIV/0!
hsa-miR-654-3p-002239	NA	NA	NA	NA	NA	NA	NA	NA	NA	#DIV/0!	#DIV/0!	#DIV/0!	#DIV/0!	#DIV/0!	#DIV/0!
hsa-miR-654-001611	NA	NA	NA	NA	NA	NA	NA	NA	NA	#DIV/0!	#DIV/0!	#DIV/0!	#DIV/0!	#DIV/0!	#DIV/0!
hsa-miR-655-001612	NA	NA	NA	NA	NA	NA	NA	NA	NA	#DIV/0!	#DIV/0!	#DIV/0!	#DIV/0!	#DIV/0!	#DIV/0!
hsa-miR-672-002327	NA	NA	NA	NA	NA	NA	NA	NA	NA	#DIV/0!	#DIV/0!	#DIV/0!	#DIV/0!	#DIV/0!	#DIV/0!
hsa-miR-674-002021	NA	NA	NA	NA	NA	NA	NA	NA	NA	#DIV/0!	#DIV/0!	#DIV/0!	#DIV/0!	#DIV/0!	#DIV/0!
hsa-miR-708-002341	NA	NA	NA	NA	NA	-14.7593	NA	NA	NA	#DIV/0!	14.7593	#DIV/0!	#DIV/0!	#DIV/0!	#DIV/0!
hsa-miR-758-001990	NA	NA	NA	NA	NA	NA	NA	NA	5.39581	#DIV/0!	#DIV/0!	-5.39581	#DIV/0!	#DIV/0!	#DIV/0!
hsa-miR-871-002354	NA	NA	NA	NA	NA	NA	NA	NA	NA	#DIV/0!	#DIV/0!	#DIV/0!	#DIV/0!	#DIV/0!	#DIV/0!
hsa-miR-872-002264	NA	NA	NA	NA	NA	NA	NA	NA	NA	#DIV/0!	#DIV/0!	#DIV/0!	#DIV/0!	#DIV/0!	#DIV/0!
hsa-miR-873-002356	NA	NA	NA	NA	NA	NA	NA	NA	NA	#DIV/0!	#DIV/0!	#DIV/0!	#DIV/0!	#DIV/0!	#DIV/0!
hsa-miR-875-3p-002204	NA	NA	NA	NA	NA	NA	NA	NA	NA	#DIV/0!	#DIV/0!	#DIV/0!	#DIV/0!	#DIV/0!	#DIV/0!
hsa-miR-876-3p-002225	NA	NA	NA	NA	NA	NA	NA	NA	NA	#DIV/0!	#DIV/0!	#DIV/0!	#DIV/0!	#DIV/0!	#DIV/0!
hsa-miR-876-5p-002205	NA	NA	NA	NA	NA	NA	NA	NA	NA	#DIV/0!	#DIV/0!	#DIV/0!	#DIV/0!	#DIV/0!	#DIV/0!
hsa-miR-885-3p-002372	NA	NA	NA	NA	NA	NA	NA	NA	NA	#DIV/0!	#DIV/0!	#DIV/0!	#DIV/0!	#DIV/0!	#DIV/0!
hsa-miR-887-002374	NA	NA	NA	NA	NA	NA	NA	NA	NA	#DIV/0!	#DIV/0!	#DIV/0!	#DIV/0!	#DIV/0!	#DIV/0!
hsa-miR-888-002212	NA	NA	NA	NA	-8.59874	NA	NA	NA	NA	#DIV/0!	8.59874	#DIV/0!	#DIV/0!	#DIV/0!	#DIV/0!
hsa-miR-889-002202	NA	NA	NA	NA	5.25599	NA	NA	NA	NA	#DIV/0!	-5.25599	#DIV/0!	#DIV/0!	#DIV/0!	#DIV/0!
hsa-miR-890-002209	NA	NA	NA	NA	NA	NA	NA	NA	NA	#DIV/0!	#DIV/0!	#DIV/0!	#DIV/0!	#DIV/0!	#DIV/0!
hsa-miR-891a-002191	NA	NA	NA	NA	NA	NA	NA	NA	NA	#DIV/0!	#DIV/0!	#DIV/0!	#DIV/0!	#DIV/0!	#DIV/0!
hsa-miR-891b-002210	NA	NA	NA	NA	NA	NA	NA	NA	NA	#DIV/0!	#DIV/0!	#DIV/0!	#DIV/0!	#DIV/0!	#DIV/0!
hsa-miR-892a-002195	NA	NA	NA	NA	NA	NA	NA	NA	NA	#DIV/0!	#DIV/0!	#DIV/0!	#DIV/0!	#DIV/0!	#DIV/0!
hsa-miR-147-000469	NA	NA	NA	NA	NA	NA	NA	NA	NA	#DIV/0!	#DIV/0!	#DIV/0!	#DIV/0!	#DIV/0!	#DIV/0!
hsa-miR-208-000511	NA	NA	NA	NA	NA	NA	NA	NA	NA	#DIV/0!	#DIV/0!	#DIV/0!	#DIV/0!	#DIV/0!	#DIV/0!
hsa-miR-211-000514	NA	NA	NA	NA	NA	NA	4.46567	NA	NA	#DIV/0!	#DIV/0!	-4.46567	#DIV/0!	#DIV/0!	#DIV/0!
hsa-miR-212-000515	NA	NA	NA	NA	NA	NA	NA	NA	NA	#DIV/0!	#DIV/0!	#DIV/0!	#DIV/0!	#DIV/0!	#DIV/0!
hsa-miR-219-1-3p-002095	NA	NA	NA	NA	NA	NA	NA	NA	NA	#DIV/0!	#DIV/0!	#DIV/0!	#DIV/0!	#DIV/0!	#DIV/0!
hsa-miR-219-2-3p-002390	NA	NA	NA	NA	NA	NA	NA	NA	NA	#DIV/0!	#DIV/0!	#DIV/0!	#DIV/0!	#DIV/0!	#DIV/0!
hsa-miR-220-000523	NA	NA	NA	NA	NA	NA	NA	NA	NA	#DIV/0!	#DIV/0!	#DIV/0!	#DIV/0!	#DIV/0!	#DIV/0!
hsa-miR-220b-002206	NA	NA	NA	NA	NA	NA	NA	NA	NA	#DIV/0!	#DIV/0!	#DIV/0!	#DIV/0!	#DIV/0!	#DIV/0!
hsa-miR-220c-002211	NA	NA	NA	NA	NA	NA	NA	NA	NA	#DIV/0!	#DIV/0!	#DIV/0!	#DIV/0!	#DIV/0!	#DIV/0!
hsa-miR-298-002190	NA	NA	NA	NA	NA	NA	NA	NA	NA	#DIV/0!	#DIV/0!	#DIV/0!	#DIV/0!	#DIV/0!	#DIV/0!
hsa-miR-325-000540	NA	NA	NA	NA	NA	NA	NA	NA	NA	#DIV/0!	#DIV/0!	#DIV/0!	#DIV/0!	#DIV/0!	#DIV/0!
hsa-miR-346-000553	NA	NA	NA	NA	NA	NA	NA	NA	NA	#DIV/0!	#DIV/0!	#DIV/0!	#DIV/0!	#DIV/0!	#DIV/0!
hsa-miR-412-001023	NA	NA	NA	NA	NA	NA	NA	NA	NA	#DIV/0!	#DIV/0!	#DIV/0!	#DIV/0!	#DIV/0!	#DIV/0!
hsa-miR-448-001029	NA	NA	NA	NA	NA	NA	NA	NA	NA	#DIV/0!	#DIV/0!	#DIV/0!	#DIV/0!	#DIV/0!	#DIV/0!
hsa-miR-492-001039	NA	NA	NA	NA	NA	NA	NA	NA	NA	#DIV/0!	#DIV/0!	#DIV/0!	#DIV/0!	#DIV/0!	#DIV/0!
hsa-miR-506-001050	NA	NA	NA	NA	NA	NA	NA	NA	NA	#DIV/0!	#DIV/0!	#DIV/0!	#DIV/0!	#DIV/0!	#DIV/0!
hsa-miR-509-3-5p-002155	NA	NA	NA	NA	NA	NA	NA	NA	NA	#DIV/0!	#DIV/0!	#DIV/0!	#DIV/0!	#DIV/0!	#DIV/0!
hsa-miR-511-001111	NA	NA	NA	4.41587	5.26487	NA	NA	NA	4.38146	#DIV/0!	-4.84037	-4.38146	#DIV/0!	#DIV/0!	0.458916
hsa-miR-517b-001152	NA	NA	NA	NA	NA	NA	NA	NA	NA	#DIV/0!	#DIV/0!	#DIV/0!	#DIV/0!	#DIV/0!	#DIV/0!
hsa-miR-519c-001163	NA	NA	NA	NA	NA	NA	NA	NA	NA	#DIV/0!	#DIV/0!	#DIV/0!	#DIV/0!	#DIV/0!	#DIV/0!
hsa-miR-520f-001120	NA	NA	NA	NA	NA	NA	NA	NA	NA	#DIV/0!	#DIV/0!	#DIV/0!	#DIV/0!	#DIV/0!	#DIV/0!

## Sheet: LN A 
Table S6. The raw data of differentially expressed miRNAs in the development group by microarray microarray
	X1A	X2A	X3A	X4A	X5A	X6A	X7A	X8A	X9A
hsa-miR-874-002268	1.90303	1.09335	1.35978	NA	NA	NA	NA	NA	NA
mmu-miR-129-3p-001184	NA	6.04416	NA	NA	NA	NA	NA	NA	NA
hsa-miR-33b-002085	NA	NA	NA	NA	NA	NA	NA	NA	NA
hsa-miR-107-000443	NA	7.01322	5.34972	NA	NA	NA	-4.07205	NA	NA
hsa-miR-888-002212	NA	8.02137	-2.71761	NA	NA	NA	-7.19707	NA	NA
hsa-miR-342-5p-002147	NA	-2.06023	-0.716225	NA	-11.1419	-10.6061	1.78591	-13.8153	NA
hsa-miR-885-5p-002296	3.02818	3.00435	2.29346	-3.79448	-2.22779	-3.33058	3.79767	1.00269	2.41732
hsa-miR-34c-000428	NA	NA	6.30474	1.212	2.77728	0.678923	2.80581	3.09221	5.44652
hsa-miR-21-000397	-3.97574	-4.00252	-5.68802	-8.76575	-9.43962	-8.33379	-8.20341	-5.93985	-9.56611
hsa-miR-449b-001608	7.0387	7.99429	5.31228	2.2148	3.77902	1.65514	-2.15179	3.08444	1.42822
hsa-miR-15a-000389	2.02392	0.992544	0.337651	-3.78583	-3.18226	-2.32351	-1.19091	-0.923284	-1.57851
hsa-miR-422a-002297	4.01798	5.01872	5.31019	1.21253	0.775338	0.652646	2.78046	4.06822	1.42945
hsa-miR-185-002271	2.02613	2.01288	0.287602	-2.77257	-2.23769	-2.34147	-6.16051	-1.92508	-1.57118
mmu-miR-451-001141	-4.99024	-4.00417	-2.7204	-8.77898	-6.2289	-7.34913	-5.22281	-6.93406	-3.61353
hsa-miR-15b-000390	-0.968274	0.0154343	-1.52836	-4.78598	-3.21756	-4.32868	-2.18266	-0.919223	-3.61631
hsa-miR-103-000439	2.14381	0.0345373	-0.705419	-2.78339	-3.20456	-2.32614	-1.1937	NA	-2.54036
hsa-miR-425-5p-001516	-1.95155	0.0360033	-1.70497	-4.80498	-4.22659	-3.32108	-4.1849	-4.91273	-3.57704
mmu-miR-93-001090	-2.00026	-0.994406	-1.71953	-4.81328	-4.26025	-4.36258	-3.25297	-3.94601	-3.60282
hsa-miR-19a-000395	-2.98155	-2.96908	-2.68766	-7.76393	-4.24831	-5.34127	-4.21049	-5.92735	-4.57079
hsa-miR-18a-002422	4.03597	4.02842	3.30108	0.224013	1.77109	0.680497	1.79697	5.06651	2.45089
hsa-miR-25-000403	0.00488135	1.00401	0.281352	-2.78976	-2.24682	-2.36042	-1.23751	-3.95775	-1.6115
hsa-miR-106b-000442	0.0140194	0.0236283	-0.707298	-3.77143	-2.24684	-3.33128	-2.22105	1.04703	-1.58679
hsa-miR-486-001278	-2.96936	1.01684	1.28402	-3.77767	-3.23022	-2.30834	-0.210612	-4.92609	2.45761
hsa-miR-210-000512	-4.9615	-3.97687	-3.70199	-7.75489	-6.18909	-7.33731	-3.20129	-6.9068	-4.58105
hsa-miR-142-5p-002248	2.99239	3.03004	2.2712	-0.783685	0.772855	-0.327548	0.79247	1.06844	-0.563191
hsa-miR-146a-000468	-6.98625	-6.97842	-8.73537	-9.74735	-11.2269	-10.3283	-10.2032	-6.92762	-9.56368
hsa-miR-16-000391	-8.00065	-7.01022	-5.83267	-10.7984	-9.23925	-9.33187	-9.23956	-9.94845	-8.59051
hsa-miR-384-000574	-7.99286	-7.96324	-8.69482	-11.8846	-10.4765	-10.322	NA	-10.9777	-8.56419
hsa-miR-545-002267	NA	7.00489	5.2751	3.21008	3.74707	3.67136	NA	4.03396	3.40493
mmu-miR-124a-001182	5.01796	3.02853	2.32519	1.22486	0.730329	0.687951	1.81036	1.04655	2.46138
hsa-miR-625-002431	6.01678	6.03464	4.31012	2.23294	3.75879	2.65672	2.78592	NA	3.43916
hsa-miR-190-000489	6.03429	5.02852	5.28491	2.22366	3.76444	2.65464	NA	NA	NA
hsa-miR-576-3p-002351	7.02085	6.00673	5.27827	3.20739	3.74334	3.66793	5.78795	4.02783	3.44911
hsa-miR-511-001111	2.00643	1.99192	0.26244	-0.795763	-1.25714	-1.36092	1.78126	3.06252	-0.568562
hsa-miR-142-3p-000464	-4.00297	-3.99021	-2.72493	-6.79477	-5.24906	-6.33443	-3.21791	-0.947133	-4.5863
hsa-miR-34a-000426	0.0145564	0.00292727	-2.70978	-3.79863	-3.2298	-3.31833	-8.21096	0.0782952	-3.58497
hsa-miR-363-001271	5.01745	3.02117	7.28945	2.21594	2.77402	2.68391	3.76424	4.10019	6.43959
hsa-miR-340-002258	3.00618	1.0153	0.279118	-0.775161	-1.24388	-1.32602	-1.23046	1.05408	-2.58453
hsa-miR-20b-001014	-1.99038	-1.03842	-1.72271	-4.80101	-4.25604	-3.33605	-3.20601	-2.94087	-2.60982
hsa-miR-215-000518	5.09503	-1.93179	NA	NA	-2.61153	0.696908	NA	NA	NA
hsa-miR-548b-5p-002408	NA	7.03423	4.31631	3.20868	2.7606	3.6815	3.77393	4.04812	2.42142
hsa-miR-18b-002217	NA	NA	6.32787	3.26923	4.81347	3.78281	3.72098	NA	5.48748
hsa-miR-708-002341	5.05033	6.02003	4.31165	2.23052	3.78642	2.66836	-1.23448	NA	1.43044
hsa-miR-374-000563	-0.983246	-3.00888	-2.70367	-4.79652	-4.26121	-4.33476	-3.21331	1.03307	-2.56048
hsa-miR-92a-000431	-2.98137	-1.98078	-2.71908	-5.80191	-4.23005	-4.34424	-2.20254	-5.92499	-3.59437
hsa-miR-128a-002216	5.00942	4.0006	3.30603	2.21281	1.74683	1.66503	2.81062	2.06798	1.42882
mmu-miR-374-5p-001319	-2.96573	-3.97976	-4.71697	-5.78862	-6.22815	-6.33663	-4.19344	-0.929557	-3.54407
hsa-miR-29b-000413	4.9782	3.05951	2.28905	1.21523	1.76819	0.663138	3.83253	5.07297	1.41922
hsa-miR-19b-000396	-6.99103	-8.00289	-7.69137	-10.7826	-9.22615	-9.312	-8.20456	-9.94821	-8.54246
hsa-miR-146b-3p-002361	3.00273	4.99576	2.29162	1.2262	0.753867	1.68439	1.79005	4.08066	-0.572938
hsa-miR-330-5p-002230	NA	6.01341	NA	NA	NA	3.84666	3.86845	NA	NA
hsa-miR-339-5p-002257	0.0442144	1.04571	0.293193	-1.80436	-1.22223	-1.32947	-0.187087	2.06835	-0.535225
hsa-miR-221-000524	1.03902	0.0209603	-0.704885	-1.78182	-2.25847	-1.33249	-0.199868	-0.923041	-0.561255
hsa-miR-636-002088	3.03126	7.01403	6.32012	3.20108	2.78004	4.66118	-7.26888	3.07174	3.41871
hsa-miR-362-001273	2.02587	2.01918	1.29823	0.216933	-0.236888	-0.344009	0.806085	5.07181	0.419801
hsa-miR-532-001518	0.0266844	-0.97304	-2.71521	-2.79169	-3.23896	-3.3372	-1.21494	-1.90856	-2.56242
hsa-miR-652-002352	0.0432834	1.0148	-0.68951	-1.78354	-2.23154	-1.31454	-1.2086	-0.930846	-1.56766
hsa-miR-342-3p-002260	-5.96756	-5.97305	-7.73457	-7.78688	-9.2337	-8.34432	-7.23793	-4.92803	-8.58946
hsa-miR-324-5p-000539	4.01607	2.00611	1.29495	0.192021	0.786605	0.676705	1.77325	3.08395	0.426761
hsa-miR-181c-000482	5.02886	4.9612	2.34122	2.25904	1.73579	2.68629	1.77096	5.03927	1.44174
hsa-miR-29c-000587	3.01574	0.0258173	-1.7213	-1.76941	-1.22988	-1.33013	-1.19714	3.06906	-1.55699
hsa-miR-365-001020	0.00802035	0.0203443	1.31833	-1.7692	-1.22278	-1.31026	1.78477	3.08328	-1.56729
hsa-miR-194-000493	1.99853	-1.01639	2.28225	-1.80474	-0.229779	-0.349122	0.796735	-0.946119	0.410541
hsa-miR-502-3p-002083	6.01582	6.00109	5.3018	4.22738	3.76387	3.68286	3.78679	NA	5.4524
hsa-miR-744-002324	1.00653	0.995554	-0.728269	-1.80135	-1.23553	-1.33389	-0.215062	2.05066	-0.565238
hsa-miR-660-001515	0.0259484	-0.994533	-2.70649	-2.77032	-3.22361	-3.3252	-3.22483	-2.92646	-3.56845
hsa-miR-223-002295	-8.98691	-8.01629	-8.72436	-11.7693	-10.2419	-9.33148	-11.2145	-10.9445	-11.5815
hsa-miR-130b-000456	3.02691	4.08166	2.32205	1.08544	1.75524	1.66948	0.801913	1.10107	-0.571753
hsa-miR-450b-3p-002208	2.10488	0.956787	0.323685	-0.798195	-0.258213	-0.277487	NA	0.0801112	0.444843
hsa-miR-628-5p-002433	4.03925	2.00703	0.283202	1.2116	-0.256804	0.657832	-0.241202	5.07448	0.411127
hsa-miR-345-002186	4.02974	1.00969	0.291289	0.221903	-0.25298	0.65709	-0.204179	2.08651	-0.535704
hsa-miR-28-000411	1.02249	-0.00328273	0.289375	-0.785522	-1.26398	-1.34296	-0.210096	3.05987	-1.58794
hsa-miR-590-5p-001984	2.0389	-1.98315	-1.68585	-2.77778	-1.22077	-2.32342	-3.22188	-1.89913	-3.55181
hsa-miR-26b-000407	-1.97255	-2.97308	-3.68325	-4.77083	-4.22609	-4.32052	-3.18681	0.0644522	-4.56244
hsa-miR-196b-002215	4.026	5.01462	4.27874	2.22237	2.76736	3.64116	3.80996	4.05592	2.43031
hsa-miR-182-002334	6.03165	7.00126	4.30979	3.21805	5.76224	3.67444	1.77261	NA	NA
hsa-miR-9-000583	3.01393	-0.988838	3.30033	1.21223	-0.221663	-0.35295	1.78835	4.08856	2.43954
hsa-miR-155-002623	-4.98836	-3.0026	-5.74231	-5.79958	-6.25625	-6.3648	-7.23187	-1.9484	-6.56399
hsa-miR-146b-001097	-6.97908	-6.98177	-9.70383	-9.79512	-9.22922	-9.32382	-9.19546	-3.90592	-10.5823
hsa-miR-505-002089	5.03827	4.00314	3.28185	2.21913	2.77037	2.66882	-1.15542	3.07403	2.45306
hsa-miR-17-002308	-6.00189	-6.00042	-6.72684	-8.80742	-7.24044	-7.34423	-6.17656	-5.93841	-6.58943
hsa-let-7g-002282	-2.9416	-2.97406	-4.70625	-5.76401	-4.20716	-5.31245	-2.20292	NA	-3.52661
hsa-miR-424-000604	6.01812	5.99079	6.28101	5.20828	3.75266	4.67067	4.79476	5.07572	3.41752
hsa-miR-324-3p-002161	1.03833	1.0186	1.25914	-0.773695	-0.231315	-0.336223	-0.20247	-0.926305	-0.581545
hsa-miR-518e-002395	7.01359	8.01288	6.2817	5.28482	5.68451	5.68218	4.78493	NA	3.42455
hsa-miR-361-000554	5.03016	2.03083	2.30718	1.24772	1.78414	1.68021	3.78023	NA	2.43722
hsa-miR-642-001592	3.00778	4.0045	3.28553	2.21378	1.76236	1.67102	2.78097	2.06079	1.42187
hsa-miR-106a-002169	-6.00281	-4.98825	-6.74687	-7.78102	-7.24255	-7.35714	-6.20193	-5.96318	-6.59467
hsa-miR-148b-000471	3.99187	4.0443	1.31239	1.22011	1.81161	1.6827	2.74209	3.07068	1.43463
hsa-miR-20a-000580	-4.98908	-4.98059	-5.71782	-7.77339	-6.23364	-6.31269	-6.21514	-5.92243	-5.56224
hsa-miR-502-001109	5.99849	5.02398	4.29681	3.2265	3.77096	3.69154	3.79449	NA	3.43597
hsa-miR-181a-000480	0.991249	-0.962204	-2.75983	-1.79156	-2.20358	-3.36068	-2.21572	2.04343	-3.55429
hsa-miR-197-000497	-2.98311	-1.98298	-2.71069	-3.76061	-4.23148	-4.309	-2.25144	-0.921468	-2.57053
hsa-miR-330-000544	4.04936	3.99516	3.2525	3.2357	1.76102	1.69292	2.7885	NA	2.36921
hsa-miR-328-000543	-0.978428	-0.0236327	-1.71624	-2.77301	-2.21519	-2.32242	-3.17255	-0.929931	-1.57182
hsa-miR-362-3p-002117	NA	5.012	4.2842	3.20497	3.75653	2.65686	3.77782	NA	2.42464
hsa-miR-520e-001119	-2.94026	-2.98371	-0.609842	-3.81731	-3.13572	-3.38944	NA	-5.94401	-2.65192
hsa-miR-331-000545	-2.94405	-1.97273	-3.70981	-3.79392	-4.2479	-4.34213	-3.18967	0.0529322	-2.54084
hsa-miR-32-002109	NA	3.98748	4.27651	2.23534	3.76206	2.67787	5.78978	4.06011	3.43206
hsa-miR-484-001821	-5.98248	-6.01027	-6.72601	-7.80426	-7.23466	-7.3564	-7.22949	-6.94594	-7.58751
hsa-miR-27a-000408	-0.99654	-2.01801	-2.72751	-3.8089	-2.24874	-3.36007	-3.20946	-1.97213	-3.59466
hsa-miR-31-002279	2.03833	0.0261673	0.279776	0.216097	-0.211961	-1.32781	-7.20675	-0.937713	-1.54855
hsa-miR-532-3p-002355	-0.980181	-0.00261873	-1.70027	-1.77212	-2.23723	-2.34157	-1.20482	0.0391012	-1.56388
hsa-miR-671-3p-002322	4.03932	4.00745	4.29492	3.22975	2.77932	2.66506	4.79498	4.07737	3.43102
hsa-miR-29a-002112	-2.01946	-4.00301	-5.73743	-4.80956	-5.26022	-5.35656	-5.23344	-1.95616	-5.5913
hsa-miR-191-002299	-6.97423	-6.98148	-7.69859	-8.77414	-8.22544	-8.31963	-8.20742	-3.92736	-7.5678
hsa-miR-455-3p-002244	5.00324	5.01813	2.30285	3.23583	2.75005	2.67454	1.788	NA	2.46444
hsa-miR-339-3p-002184	3.04589	1.01422	0.30013	0.242705	-0.214436	0.670543	-1.21216	3.07441	0.435838
hsa-miR-138-002284	4.01302	0.00111427	-1.7195	-0.787582	-0.232903	-0.34184	1.79378	2.06607	1.41133
mmu-miR-140-001187	-2.99686	-5.01539	-4.72581	-5.79166	-5.24843	-5.34153	-4.22154	-3.9211	-5.5995
hsa-miR-301-000528	2.01194	0.989061	1.28465	0.218548	0.75802	-0.334003	2.77341	6.07739	3.43112
hsa-miR-132-000457	-1.96952	-1.99857	-3.73095	-3.76668	-4.23925	-3.33485	-4.21774	-2.91228	-4.56385
hsa-miR-192-000491	2.01452	-1.99819	1.28643	-1.78356	-0.216088	-0.327447	-0.214221	0.0643222	0.405937
hsa-miR-500-002428	3.01078	3.00008	2.27842	2.22467	0.780135	1.68922	1.80329	4.07158	1.43798
hsa-miR-101-002253	NA	2.00544	1.30642	0.268126	0.814057	0.676242	1.79182	2.04625	1.41351
hsa-miR-891a-002191	NA	7.08895	7.27134	6.23617	5.776	6.68749	NA	NA	5.42019
hsa-miR-520a-001167	-8.94495	-6.99948	-8.71493	-8.78902	-9.22526	-9.37004	NA	3.08149	-7.5422
hsa-miR-30c-000419	-3.97934	-4.98401	-6.70098	-6.80811	-5.23719	-6.33793	-3.20108	-1.94204	-4.57679
hsa-miR-423-5p-002340	2.03591	1.00187	1.27988	0.216851	0.726497	0.692098	0.773459	1.05477	0.444745
hsa-miR-598-001988	3.01473	2.01751	0.272513	0.220827	1.75647	0.657296	2.78126	2.05551	1.4358
hsa-miR-140-3p-002234	0.0258164	-0.993643	-0.706375	-1.78383	-1.22555	-1.32352	-1.1999	0.0757302	-1.56856
hsa-miR-150-000473	-7.9987	-8.01407	-7.72113	-8.79081	-9.25416	-8.33251	-8.22456	-2.93743	-8.57557
hsa-miR-548b-001541	-8.98842	-6.98161	-8.69095	-8.78451	-9.20571	-9.31277	NA	NA	-8.5712
RNU48-001006	-7.97055	-5.99589	-7.73059	-7.78402	-8.22468	-8.3263	-7.22402	2.06954	-6.55608
hsa-miR-597-001551	NA	5.01017	6.31373	5.22169	4.76165	4.6595	4.80254	6.08038	4.43762
hsa-miR-889-002202	NA	7.0128	7.29895	6.22113	NA	6.66628	6.78535	NA	5.43704
hsa-miR-216a-002220	0.961176	2.0605	-1.6738	-0.725229	0.697042	-0.406343	NA	0.157235	-0.558245
hsa-miR-501-001047	0.000181353	1.00831	0.274007	0.221883	-0.265895	-0.395791	0.804555	-0.727475	-0.583134
hsa-miR-494-002365	5.0393	3.01457	3.33868	3.22629	3.76098	2.6903	2.78483	5.08356	2.42426
hsa-miR-26a-000405	-4.98513	-5.98037	-6.69571	-6.7921	-6.24884	-6.32446	-5.20504	-0.913415	-5.58422
mmu-miR-491-001630	2.02287	2.0164	0.280445	1.21168	0.754705	0.654767	0.768116	2.06129	0.427097
hsa-miR-296-000527	2.02237	2.02564	2.3518	1.22397	1.79401	1.68361	3.86064	1.08837	1.44317
hsa-miR-616-002414	7.02108	5.01444	5.29768	5.22434	5.76335	4.65798	4.78135	5.06465	4.41506
hsa-miR-199a-000498	7.02628	2.99645	4.29542	4.21745	4.76812	3.6669	3.78692	NA	4.43873
hsa-miR-195-000494	-2.98494	-4.00905	-4.71898	-4.7756	-4.25362	-4.34894	-3.20067	-4.93153	-4.57778
hsa-miR-148a-000470	1.00735	-1.02386	-1.72598	-1.79719	-0.230595	-1.37152	0.790368	-0.938646	-1.57905
hsa-miR-186-002285	-3.98957	-5.01946	-5.72429	-5.79988	-5.24567	-5.34452	-5.23797	-4.95382	-5.5997
hsa-miR-454-002323	-4.00319	-3.0111	-4.73807	-4.8065	-4.24282	-4.3559	-4.22071	0.0448492	-2.58787
U6 snRNA-001973	-11.3041	-7.75394	-10.1236	-9.71391	-10.6194	-10.4888	-12.2609	-6.05052	-10.2633
hsa-miR-302a-000529	-10.0429	-9.93937	-7.69522	-9.79794	-9.21478	-10.2665	0.815839	-11.9185	-9.63669
RNU44-001094	-4.01418	-1.997	-4.75078	-3.78128	-4.24778	-4.32838	-3.18913	0.0223362	-2.5788
hsa-miR-23b-000400	4.0493	0.991602	1.30962	NA	NA	1.74243	NA	NA	NA
hsa-miR-485-3p-001277	3.0164	3.99341	5.28353	3.21396	4.75958	3.6404	NA	3.07972	3.39879
hsa-miR-28-3p-002446	-1.98348	-1.99702	-2.73181	-2.78769	-2.24577	-2.35238	-2.22842	-0.93308	-2.57571
hsa-miR-455-001280	4.01724	2.02315	0.278241	2.20925	1.77749	1.66766	0.805234	NA	0.427844
hsa-miR-30b-000602	-2.98208	-4.0032	-6.78086	-4.76055	-4.27061	-5.37145	-2.20362	0.0838592	-2.51596
hsa-miR-24-000402	-6.97621	-8.00851	-9.70856	-8.77286	-8.21847	-8.32339	-9.2243	-6.93167	-9.5773
hsa-miR-331-5p-002233	6.01856	5.01763	2.27424	4.25462	3.77111	4.68373	2.76862	NA	3.42721
hsa-miR-200b-002251	1.91043	-2.98919	-4.71832	-1.78368	-1.25705	-3.34732	-6.21342	-3.96585	-1.5939
hsa-miR-202-002363	NA	6.02867	NA	6.24284	5.7818	5.67484	4.91614	NA	4.33623
hsa-let-7f-000382	-0.882236	-1.9389	-1.69855	-1.80563	-1.28676	-1.34548	0.79979	NA	-1.60275
hsa-miR-22-000398	-1.94115	-1.97647	-1.73056	-1.80914	-1.22793	-2.32633	-3.23112	-1.93991	-2.56128
hsa-miR-410-001274	5.01385	4.00963	6.2814	4.21616	5.73761	5.66365	4.76912	5.06719	4.41163
hsa-miR-193a-5p-002281	-0.979647	-0.981079	0.282843	-0.807735	-0.215569	-0.332015	0.795611	1.0723	-1.53929
hsa-miR-130a-000454	2.00819	0.0150493	-0.727769	0.216711	0.745752	0.66356	0.789193	1.09423	-0.557612
hsa-miR-323-3p-002227	NA	5.01257	7.26104	6.24851	NA	NA	4.80994	NA	5.44294
mmu-miR-187-001193	NA	6.08717	3.31505	5.21327	4.77013	4.7569	0.794833	6.03716	6.49192
hsa-miR-758-001990	NA	6.05306	6.25942	7.21401	NA	5.63575	NA	NA	4.41483
hsa-miR-409-5p-002331	NA	8.0204	NA	8.2186	NA	8.66767	7.81459	NA	7.4272
hsa-miR-370-002275	2.00864	2.01034	2.29519	2.17258	2.75647	2.65839	4.87213	2.06908	1.40625
hsa-miR-518d-001159	0.0484204	1.03837	2.31361	1.24412	1.7763	1.6567	1.76153	0.0873092	1.42459
mmu-miR-495-001663	3.03458	2.02919	3.30303	2.2269	3.76367	3.67727	4.79509	3.07225	2.41017
hsa-miR-152-000475	0.00330635	-2.00573	-1.7202	-0.799177	-0.246915	-1.36605	-1.23519	1.05649	-2.6185
hsa-let-7e-002406	-2.99534	-4.96758	-5.68859	-3.73345	-4.25023	-4.33445	-3.16993	NA	-3.54181
hsa-miR-99b-000436	-1.98394	-1.97532	-3.69549	-2.75255	-1.21864	-2.34784	-2.18253	0.0656882	-3.54302
hsa-miR-184-000485	5.99547	4.99127	4.27937	6.21867	4.74944	5.63455	7.80312	NA	8.41536
hsa-miR-212-000515	2.03642	3.01017	1.28617	3.22654	1.78284	2.66816	1.79846	4.07279	1.43285
hsa-miR-487b-001285	5.01999	1.99648	4.29484	3.21343	4.7617	4.6832	6.81239	NA	3.43889
hsa-let-7d-002283	-0.977953	-1.9774	-2.72127	-1.80001	-1.22527	-1.29798	-0.219937	2.04702	-0.590455
hsa-miR-222-002276	-8.00776	-7.01437	-8.7416	-7.79412	-7.25338	-7.36233	-9.23399	-6.94121	-8.59952
hsa-miR-518f-002388	-14.947	-13.997	-12.7185	-13.7745	-13.234	-13.2983	-12.1343	-15.963	8.43644
hsa-miR-95-000433	1.00416	1.01929	-0.741336	1.21335	0.751842	0.67389	0.806727	5.05942	0.420896
hsa-miR-199a-3p-002304	-2.9817	-3.97779	-4.71013	-3.78269	-3.2153	-3.31343	-3.20251	0.0460062	-4.5706
hsa-miR-382-000572	2.00743	2.03528	3.3308	2.25356	3.79402	2.69956	2.82668	NA	0.440582
hsa-miR-27b-000409	2.03314	-1.00366	-1.73061	0.233414	0.771371	-0.311769	-0.197749	1.08128	-0.555955
hsa-miR-23a-000399	NA	NA	-1.73515	-1.77569	-0.106198	-1.34441	NA	NA	-1.57583
hsa-miR-542-5p-002240	NA	7.02334	NA	NA	7.75567	NA	5.83185	NA	NA
hsa-miR-375-000564	NA	2.99099	-2.71741	0.185693	1.7746	0.671231	1.80046	1.0583	1.4133
hsa-miR-100-000437	-3.00845	-3.9835	-3.69796	-2.78054	-2.25048	-3.35249	-1.21116	0.0416002	-1.56408
hsa-miR-433-001028	4.03445	4.0118	3.28732	5.17437	2.79825	5.66864	2.78509	NA	3.45896
hsa-miR-376a-000565	2.01402	0.0118013	1.29344	1.23276	2.7591	1.65069	-7.19719	4.07329	0.421508
hsa-miR-125a-3p-002199	6.00728	6.01367	3.29889	6.22209	5.76714	5.66685	0.772578	6.08582	3.43725
hsa-miR-655-001612	5.01091	3.02855	4.27061	4.21474	5.77375	4.66051	4.81682	5.0568	2.43288
hsa-miR-509-5p-002235	NA	4.03921	3.27715	4.25584	4.80902	NA	NA	NA	NA
hsa-miR-504-002084	4.06932	4.0206	3.31534	NA	4.73289	4.6794	NA	NA	NA
hsa-miR-135b-002261	NA	3.00628	-1.72615	2.21298	1.77103	0.665002	-3.21551	2.06068	0.443876
hsa-let-7a-000377	NA	-2.96575	-3.70795	-2.78914	-2.19013	-2.27116	-0.159499	NA	-1.56431
hsa-miR-429-001024	NA	3.01594	-0.718291	2.22518	3.76181	0.681485	-2.2046	0.0628492	3.43044
hsa-miR-99a-000435	-1.93984	-4.00615	-2.68233	-1.80443	-1.25875	-2.31419	-1.1847	1.07907	-1.59795
hsa-miR-139-3p-002313	0.991739	0.0182613	-0.73369	1.18827	NA	NA	NA	0.105128	NA
hsa-miR-539-001286	2.00091	-0.00878673	2.26071	2.19216	2.73717	2.66018	1.7713	3.0419	0.399948
hsa-miR-376c-002122	1.02464	-2.99604	-1.72133	-0.768171	0.76266	-0.342885	-0.182902	4.05987	-1.58793
hsa-miR-200c-002300	0.0377694	-4.98268	-7.72408	-2.76007	-2.20824	-4.33192	-8.2128	-4.95058	-2.55591
hsa-miR-10b-002218	-1.93265	-2.00748	-0.691476	0.274399	-0.187466	-1.32102	-2.22921	NA	-2.56628
hsa-miR-125b-000449	-2.96899	-3.98976	-3.71665	-2.66423	-2.23743	-2.32268	-1.18326	0.0588102	-1.55195
hsa-miR-199b-000500	NA	2.06039	2.34519	3.17975	3.7865	3.69859	NA	NA	3.37798
hsa-miR-200a-000502	NA	0.0127333	-1.71859	0.231001	1.77921	-0.337211	-3.21755	-1.92975	1.43658
hsa-miR-10a-000387	-1.0157	-2.00289	-1.67872	0.186398	-0.251716	-0.360737	0.793846	4.07163	-0.567624
hsa-let-7b-002619	-7.82431	-7.96994	-7.70795	-6.75288	-6.18303	-6.28301	-5.19445	-7.87087	-6.55454
hsa-miR-193a-3p-002250	NA	4.99256	5.27042	6.21796	7.80479	5.66745	3.81444	NA	4.43209
hsa-miR-203-000507	5.05345	1.01746	-3.7259	3.23198	2.75766	0.677419	-6.19628	-1.9134	0.427799
hsa-miR-125a-5p-002198	-0.989204	-1.00192	-1.71845	0.204138	0.777404	-0.344535	-1.20226	4.06668	-1.57735
hsa-miR-320-002277	-5.98137	-6.0036	-6.72373	-4.77173	-5.25103	-4.32295	-4.22537	-5.94199	-4.57395
hsa-miR-574-3p-002349	-5.97619	-7.0065	-7.72046	-5.78944	-5.23008	-5.31827	-5.21644	-1.9043	-4.56405
mmu-miR-379-001138	2.99603	1.98108	2.2707	3.23352	4.7763	3.67415	2.78012	3.05516	1.41241
hsa-miR-411-001610	2.0118	1.02363	1.26181	2.20186	4.75151	2.65413	3.78504	5.05783	0.417993
hsa-miR-224-002099	-0.991569	0.00897427	0.296875	2.22366	1.75749	0.653743	-2.2151	0.0557892	-0.57687
hsa-miR-126-002228	-7.96041	-8.99633	-11.7051	-7.77359	-8.23947	-7.32189	-8.20416	-5.93618	-8.56247
hsa-miR-149-002255	1.04588	-0.976326	-2.73602	1.22588	0.77078	0.673758	-0.195739	2.12952	-0.665797
hsa-miR-127-000452	0.0119214	-0.998728	0.269565	1.20256	2.75886	0.661748	1.77391	3.07852	-0.575917
hsa-miR-886-3p-002194	-4.98414	-2.96654	-2.73195	-0.780867	-2.22004	-2.33567	-5.23074	2.04921	-4.56853
hsa-miR-886-5p-002193	-3.98981	-4.0038	-3.72538	-0.770174	-3.23583	-2.3335	-6.19569	1.07584	-6.5954
hsa-miR-372-000560	NA	7.00396	6.2896	9.19575	8.76077	7.65147	6.78156	NA	3.40772
hsa-miR-489-002358	NA	2.00777	-1.70818	2.23725	1.77037	2.66764	2.79703	NA	3.42983
hsa-miR-143-002249	-1.97034	-5.0002	-4.73145	-1.79989	-1.23592	-2.36696	-1.21031	2.07526	-3.60607
hsa-miR-218-000521	0.0160184	-4.00102	-5.7281	-0.789348	-1.24682	-1.34344	-1.2214	4.07802	-1.57613
hsa-miR-193b-002367	-6.97866	-5.98141	-4.71349	-3.7776	-4.2367	-3.31953	-5.22739	-2.93704	-4.55127
hsa-miR-214-002306	-3.98465	-3.97679	-4.71649	-1.77107	-2.23058	-2.33178	-3.20918	0.0696212	-4.58786
mmu-miR-137-001129	NA	4.99211	NA	7.23387	7.76603	6.65135	NA	6.0616	6.44099
hsa-miR-135a-000460	NA	4.02135	1.27513	4.24545	5.78276	4.66176	2.77824	NA	4.4067
hsa-miR-122-002245	6.00673	1.9883	NA	6.25502	NA	NA	NA	NA	4.45185
hsa-miR-493-002364	NA	6.01477	4.27675	7.26066	7.78896	7.6941	4.79162	NA	5.44231
mmu-miR-134-001186	2.04419	1.03223	1.29933	3.24241	3.76432	4.68297	1.81692	4.11144	1.4522
hsa-miR-141-000463	NA	3.00657	-1.71946	3.21058	4.77019	1.6759	-2.23821	1.02903	4.40169
hsa-miR-335-000546	0.0181244	-0.986708	-0.710923	1.21167	2.75821	2.6677	3.78613	2.07419	3.45341
hsa-miR-204-000508	1.02247	-1.9996	-0.713901	3.20676	1.75604	1.66417	5.78899	NA	4.4108
hsa-let-7c-000379	-0.984535	-3.00958	-1.72249	1.21865	0.751439	0.648867	1.76861	1.07656	0.377935
hsa-miR-452-002329	1.02312	1.01851	0.276959	4.21755	3.7713	2.68589	-0.235976	4.06002	1.43787
hsa-miR-139-5p-002289	-1.98589	-3.99668	-4.70958	-0.779255	-1.22679	-0.316667	0.785067	2.07763	-0.565108
hsa-miR-145-002278	-9.00212	-9.99385	-8.71855	-5.78158	-6.25135	-6.33186	-5.20377	-3.95854	-6.56966
hsa-miR-520f-001120	-3.94904	-5.03883	-5.6719	-7.778	NA	4.58084	NA	-6.93114	NA
hsa-miR-483-5p-002338	-0.987884	-1.98848	1.27512	3.22803	2.76287	2.66585	2.76547	0.0668092	1.43056
hsa-miR-383-000573	NA	4.03992	NA	NA	7.81484	NA	4.81657	NA	NA
hsa-miR-133a-002246	-3.00977	-3.98322	-2.69459	1.21317	0.760589	0.673079	2.80507	0.0583272	1.41894
hsa-miR-133b-002247	3.02154	0.996603	3.28854	7.24671	NA	6.69707	NA	NA	7.40186
hsa-miR-1-002222	5.02996	1.01729	5.31571	NA	NA	8.68582	7.78009	6.07971	NA
hsa-miR-618-001593	-0.971981	0.0288313	6.32169	6.2223	6.78239	7.67713	-10.1852	3.05595	5.44183
hsa-miR-338-3p-002252	NA	1.00746	3.28864	7.2672	8.75353	8.68425	4.78328	NA	5.43773
hsa-miR-503-001048	-8.99329	-6.9885	-8.75357	-9.82326	6.75784	7.68049	2.77641	NA	4.42663
mmu-miR-96-000186	NA	NA	7.29136	6.24974	NA	6.67138	7.80694	NA	NA
hsa-miR-98-000577	NA	NA	NA	-0.754986	-0.220912	NA	0.936011	NA	0.485666
hsa-miR-105-002167	NA	NA	NA	NA	NA	NA	NA	NA	NA
hsa-miR-127-5p-002229	NA	NA	NA	NA	NA	NA	NA	NA	NA
hsa-miR-129-000590	NA	NA	NA	NA	NA	NA	NA	NA	NA
hsa-miR-136-000592	NA	NA	NA	NA	NA	NA	1.84889	NA	NA
hsa-miR-147b-002262	NA	NA	NA	6.22026	4.79642	3.71124	0.79659	NA	0.435056
mmu-miR-153-001191	NA	NA	NA	NA	NA	NA	NA	NA	NA
hsa-miR-154-000477	NA	NA	NA	NA	NA	NA	NA	NA	NA
hsa-miR-183-002269	NA	NA	4.17146	4.22746	6.76753	5.74922	2.76763	5.0504	NA
hsa-miR-188-3p-002106	NA	NA	NA	NA	NA	NA	NA	NA	NA
hsa-miR-198-002273	NA	NA	NA	NA	NA	NA	3.7949	NA	NA
hsa-miR-205-000509	4.9949	NA	6.28076	2.21604	2.76592	0.656329	-4.22618	-1.94454	2.41975
hsa-miR-208b-002290	NA	NA	NA	NA	NA	NA	NA	NA	NA
hsa-miR-216b-002326	NA	NA	NA	7.22482	NA	7.71071	-8.20032	NA	5.40522
hsa-miR-217-002337	NA	NA	NA	NA	NA	NA	NA	NA	NA
hsa-miR-219-000522	NA	NA	7.31011	NA	NA	NA	6.82031	NA	NA
hsa-miR-296-3p-002101	NA	NA	8.2962	6.24646	4.76735	6.66081	5.81949	NA	4.46249
hsa-miR-299-3p-001015	NA	NA	NA	NA	NA	NA	NA	NA	NA
hsa-miR-299-5p-000600	NA	NA	NA	-9.69566	NA	NA	NA	-12.0074	-9.50696
hsa-miR-301b-002392	NA	NA	NA	8.22125	7.74816	7.67786	6.78579	NA	NA
ath-miR159a-000338	NA	NA	NA	NA	NA	NA	NA	NA	NA
hsa-miR-302b-000531	NA	NA	NA	NA	NA	NA	NA	NA	NA
hsa-miR-302c-000533	NA	NA	NA	NA	NA	NA	-7.24206	NA	NA
hsa-miR-326-000542	NA	NA	5.28012	4.33146	3.78088	3.69299	5.81089	NA	3.42822
hsa-miR-329-001101	NA	NA	NA	9.22516	NA	NA	NA	NA	7.41509
hsa-miR-337-5p-002156	NA	NA	NA	NA	NA	NA	6.78752	NA	NA
hsa-miR-367-000555	NA	NA	NA	NA	NA	NA	NA	NA	NA
hsa-miR-369-3p-000557	NA	NA	NA	8.20427	NA	NA	NA	6.06672	NA
hsa-miR-369-5p-001021	NA	NA	NA	NA	NA	NA	NA	NA	NA
hsa-miR-371-3p-002124	NA	NA	NA	NA	NA	NA	NA	NA	NA
hsa-miR-373-000561	NA	NA	NA	NA	NA	NA	NA	NA	NA
hsa-miR-376b-001102	NA	NA	NA	8.91629	NA	NA	NA	NA	NA
hsa-miR-377-000566	NA	NA	NA	NA	NA	NA	NA	NA	NA
hsa-miR-380-3p-000569	NA	NA	NA	NA	NA	NA	NA	NA	NA
hsa-miR-431-001979	NA	NA	NA	3.26395	NA	NA	NA	NA	NA
hsa-miR-449-001030	NA	NA	5.2893	2.22891	3.77498	1.64849	-4.20789	3.07444	1.42468
hsa-miR-450a-002303	NA	NA	7.31434	6.22424	5.83046	5.66567	5.80117	NA	5.44505
hsa-miR-450b-5p-002207	NA	NA	NA	NA	NA	NA	7.83298	NA	NA
hsa-miR-453-002318	NA	NA	NA	NA	NA	NA	NA	NA	NA
hsa-miR-485-5p-001036	NA	NA	NA	NA	NA	NA	NA	NA	NA
hsa-miR-486-3p-002093	3.00901	NA	NA	2.23102	2.7588	3.6691	4.81791	3.10969	NA
hsa-miR-487a-001279	6.04151	NA	5.35368	5.16874	3.68897	5.69807	NA	NA	4.4435
hsa-miR-488-002357	NA	NA	8.27913	NA	NA	6.66013	NA	NA	NA
hsa-miR-490-001037	NA	NA	-6.73603	NA	NA	NA	-2.30633	NA	NA
hsa-miR-491-3p-002360	NA	NA	NA	NA	NA	5.69853	NA	NA	NA
mmu-miR-496-001953	NA	NA	NA	NA	NA	NA	NA	NA	NA
hsa-miR-499-3p-002427	NA	NA	NA	NA	NA	NA	NA	NA	NA
mmu-miR-499-001352	NA	NA	7.33734	NA	NA	NA	NA	NA	NA
hsa-miR-501-3p-002435	NA	NA	NA	4.26555	4.80758	2.71087	NA	NA	NA
hsa-miR-507-001051	NA	NA	NA	NA	NA	NA	NA	NA	NA
hsa-miR-508-001052	NA	NA	6.28794	8.25514	NA	7.68142	6.82065	NA	NA
hsa-miR-508-5p-002092	NA	NA	NA	NA	NA	NA	NA	NA	NA
hsa-miR-510-002241	NA	NA	5.32353	NA	NA	NA	NA	NA	NA
hsa-miR-876-5p-002205	4.07145	NA	4.27025	-1.86773	0.716899	-2.30364	NA	3.04142	3.34454
hsa-miR-512-3p-001823	NA	NA	4.30712	6.24322	5.78664	4.66195	1.77997	5.08161	0.42293
hsa-miR-512-5p-001145	NA	NA	NA	NA	NA	NA	NA	NA	NA
hsa-miR-513-5p-002090	NA	NA	NA	NA	NA	NA	NA	NA	NA
hsa-miR-515-3p-002369	NA	NA	NA	NA	NA	NA	NA	NA	NA
hsa-miR-515-5p-001112	NA	NA	NA	NA	NA	NA	NA	NA	6.419
hsa-miR-516a-5p-002416	NA	NA	NA	NA	NA	NA	NA	NA	NA
hsa-miR-516b-001150	NA	NA	NA	NA	NA	NA	NA	NA	NA
hsa-miR-517a-002402	NA	NA	5.26687	6.25385	7.77563	6.63765	4.8181	NA	1.4378
hsa-miR-517c-001153	NA	NA	3.2986	5.18784	7.76188	4.63413	3.77958	NA	0.409173
hsa-miR-518a-3p-002397	NA	NA	7.28218	NA	NA	NA	7.80045	NA	5.4422
hsa-miR-518a-5p-002396	NA	NA	NA	NA	NA	NA	NA	NA	NA
hsa-miR-518b-001156	NA	NA	NA	-8.8059	-8.15323	-8.378	-13.1802	NA	4.43488
hsa-miR-518c-002401	NA	NA	NA	8.26095	NA	NA	NA	NA	6.47152
hsa-miR-518d-5p-002389	NA	NA	NA	NA	NA	NA	NA	NA	3.49587
hsa-miR-519a-002415	NA	NA	6.36747	NA	NA	NA	3.80649	NA	NA
hsa-miR-519d-002403	NA	NA	NA	NA	NA	NA	6.78342	NA	6.41769
hsa-miR-519e-002370	NA	NA	NA	NA	NA	NA	-8.20111	NA	5.47582
hsa-miR-520a#-001168	NA	NA	NA	NA	NA	NA	NA	NA	NA
hsa-miR-520d-5p-002393	NA	NA	NA	NA	NA	NA	NA	NA	NA
hsa-miR-520g-001121	NA	NA	NA	NA	NA	NA	6.86223	NA	4.42133
hsa-miR-521-001122	NA	NA	NA	NA	NA	NA	NA	NA	NA
hsa-miR-522-002413	NA	NA	2.25306	8.2378	NA	7.62859	4.78642	NA	3.41536
hsa-miR-523-002386	NA	NA	NA	NA	NA	NA	NA	NA	NA
hsa-miR-524-5p-001982	NA	NA	NA	NA	NA	NA	NA	NA	NA
hsa-miR-525-3p-002385	6.0115	NA	6.2629	7.26493	NA	NA	6.86655	NA	3.43229
hsa-miR-525-001174	NA	NA	NA	6.26433	NA	NA	NA	5.07798	4.50526
hsa-miR-526b-002382	NA	NA	NA	NA	NA	NA	NA	NA	NA
hsa-miR-541-002201	NA	NA	NA	NA	NA	NA	NA	NA	NA
hsa-miR-542-3p-001284	NA	NA	7.29683	NA	7.76472	NA	6.78566	NA	8.43784
hsa-miR-544-002265	NA	NA	NA	NA	NA	NA	NA	NA	NA
hsa-miR-548a-001538	NA	NA	NA	8.20628	NA	8.64741	NA	NA	7.42649
hsa-miR-548a-5p-002412	NA	NA	NA	NA	NA	NA	NA	NA	NA
hsa-miR-548c-001590	NA	NA	NA	NA	NA	NA	NA	NA	NA
hsa-miR-548c-5p-002429	7.02355	NA	6.32473	5.21669	5.76437	5.67474	6.79739	NA	4.43167
hsa-miR-548d-001605	NA	NA	NA	NA	NA	NA	NA	NA	NA
hsa-miR-548d-5p-002237	NA	NA	6.30634	5.24048	4.76869	4.6652	3.80816	NA	4.4374
hsa-miR-551b-001535	NA	NA	6.28847	8.24231	NA	6.67785	NA	NA	7.44032
hsa-miR-556-3p-002345	NA	NA	NA	NA	NA	NA	NA	NA	NA
hsa-miR-556-5p-002344	NA	NA	NA	NA	NA	NA	NA	NA	NA
hsa-miR-561-001528	-12.0678	NA	-11.7529	NA	NA	NA	8.65931	NA	NA
hsa-miR-570-002347	NA	NA	NA	NA	7.78089	NA	7.6699	NA	NA
hsa-miR-576-5p-002350	NA	NA	NA	NA	NA	NA	NA	NA	NA
hsa-miR-579-002398	NA	NA	NA	NA	NA	NA	6.78804	NA	NA
hsa-miR-582-3p-002399	NA	NA	NA	8.23759	NA	NA	NA	NA	6.42479
hsa-miR-582-5p-001983	NA	NA	NA	NA	NA	NA	NA	NA	NA
hsa-miR-589-002409	NA	NA	NA	7.22133	NA	NA	5.76766	NA	NA
mmu-miR-615-001960	NA	NA	NA	NA	NA	NA	-2.2226	NA	NA
hsa-miR-615-5p-002353	NA	NA	NA	NA	8.77833	NA	NA	NA	NA
hsa-miR-624-002430	NA	NA	NA	NA	NA	NA	NA	NA	NA
hsa-miR-627-001560	NA	NA	NA	NA	NA	NA	4.7659	NA	NA
hsa-miR-629-002436	NA	NA	NA	7.22247	7.77054	8.67151	NA	NA	7.45073
hsa-miR-651-001604	NA	NA	NA	7.20178	7.76232	7.67302	8.79594	NA	7.41956
hsa-miR-653-002292	NA	NA	NA	NA	NA	NA	NA	NA	NA
hsa-miR-654-3p-002239	NA	NA	NA	NA	NA	NA	NA	NA	NA
hsa-miR-654-001611	NA	NA	6.28297	NA	NA	NA	NA	NA	NA
hsa-miR-672-002327	NA	NA	NA	NA	4.78007	6.6532	7.77812	NA	NA
hsa-miR-674-002021	NA	NA	NA	NA	NA	NA	NA	NA	NA
hsa-miR-871-002354	NA	NA	NA	NA	NA	NA	NA	NA	NA
hsa-miR-872-002264	NA	NA	NA	NA	NA	NA	NA	NA	NA
hsa-miR-873-002356	NA	NA	NA	NA	NA	7.66763	7.7853	NA	NA
hsa-miR-875-3p-002204	NA	NA	NA	NA	NA	NA	NA	NA	NA
hsa-miR-876-3p-002225	NA	NA	NA	NA	NA	NA	NA	NA	NA
hsa-miR-885-3p-002372	NA	NA	NA	NA	NA	NA	NA	NA	NA
hsa-miR-887-002374	NA	NA	NA	NA	NA	NA	NA	NA	NA
hsa-miR-890-002209	NA	NA	NA	NA	NA	NA	NA	NA	NA
hsa-miR-891b-002210	NA	NA	NA	NA	NA	NA	NA	NA	NA
hsa-miR-892a-002195	NA	NA	NA	NA	NA	NA	NA	NA	NA
hsa-miR-147-000469	NA	NA	NA	8.19817	NA	NA	6.82149	NA	NA
hsa-miR-208-000511	NA	NA	NA	NA	NA	NA	-9.23559	NA	NA
hsa-miR-211-000514	4.02124	NA	NA	NA	4.79778	4.62872	NA	NA	NA
hsa-miR-219-1-3p-002095	NA	NA	NA	NA	NA	NA	NA	NA	NA
hsa-miR-219-2-3p-002390	NA	NA	NA	NA	NA	NA	NA	NA	NA
hsa-miR-220-000523	NA	NA	NA	NA	NA	NA	NA	NA	NA
hsa-miR-220b-002206	NA	NA	NA	NA	NA	NA	NA	NA	NA
hsa-miR-220c-002211	NA	NA	NA	NA	NA	NA	NA	NA	NA
hsa-miR-298-002190	NA	NA	NA	NA	NA	NA	NA	NA	NA
hsa-miR-325-000540	NA	NA	NA	NA	NA	NA	NA	NA	NA
hsa-miR-346-000553	NA	NA	NA	NA	NA	NA	NA	NA	NA
hsa-miR-412-001023	NA	NA	6.32621	NA	NA	NA	NA	NA	NA
hsa-miR-448-001029	NA	NA	NA	NA	NA	NA	NA	NA	NA
hsa-miR-492-001039	NA	NA	6.32674	NA	NA	NA	-0.222754	NA	NA
hsa-miR-506-001050	NA	NA	5.23539	NA	NA	NA	NA	NA	NA
hsa-miR-509-3-5p-002155	NA	NA	NA	NA	NA	NA	NA	NA	NA
hsa-miR-517b-001152	NA	NA	NA	NA	NA	NA	NA	NA	1.50037
hsa-miR-519c-001163	NA	NA	NA	NA	NA	NA	NA	NA	NA
hsa-miR-520b-001116	NA	NA	NA	NA	NA	NA	7.81287	NA	NA
hsa-miR-381-000571	NA	-8.10469	NA	NA	NA	NA	NA	NA	NA
